# Supplementary material for: Fruit host-dependent fungal communities in the microbiome of wild Queensland fruit fly larvae
Source: Sci Rep. 2020 Oct 6;10:16550. doi: 10.1038/s41598-020-73649-1 (PMC7538879; doi:10.1038/s41598-020-73649-1)
Supplement: Supplementary file 2 — Supplementary Data. [file 41598_2020_73649_MOESM2_ESM.xlsx]

## Sheet: Complete OTU Table
Operational taxonomic unit (OTU) table with fungal texonomic classification of 69 samples (34 larvae and 35 fruit samples)
#OTU	S1-ITS	S2-ITS	S3-ITS	S4-ITS	S5-ITS	S6-ITS	S7-ITS	S8-ITS	S9-ITS	S10-ITS	S11-ITS	S12-ITS	S13-ITS	S14-ITS	S15-ITS	S16-ITS	S17-ITS	S18-ITS	S19-ITS	S20-ITS	S23-ITS	S24-ITS	S25-ITS	S26-ITS	S27-ITS	S28-ITS	S29-ITS	S30-ITS	S31-ITS	S32-ITS	S33-ITS	S34-ITS	S35-ITS	S36-ITS	S37-ITS	S38-ITS	S39-ITS	S40-ITS	S41-ITS	S42-ITS	S43-ITS	S44-ITS	S45-ITS	S46-ITS	S47-ITS	S48-ITS	S49-ITS	S50-ITS	S51-ITS
OTU_1	6955.76	8630.42	9815.34	9626.54	8685.32	9678.4	9764.24	2978.32	32.26	467.78	830.36	22.92	79.18	9400.54	3598.46	717.54	1380.22	6077.16	9.38	4.26	0.08	0	0	0.6	1.1	0.82	0.3	1	0.46	0	0	0	1.92	0.46	3020.44	1222.46	2933.76	2421.76	3455.08	1845.38	5492.56	265.82	5	1038.42	670.06	6.56	2.16	1464.92	433.82
OTU_2	28.9	184.28	83.52	236.26	1168.02	229.44	115.54	1109.38	1642.26	731.32	2379.12	8393.76	5325.32	17.08	5.5	440.96	1883.38	209.9	0.76	2.08	0	0.64	0.24	0.12	0.5	0.66	0	1106.58	0.18	0.14	0	0.12	2.1	5.94	5402.8	2039.5	5590.36	2709.18	1254.56	6180.24	661.5	110.02	390.44	134.86	4059.16	9939.78	2.4	783.86	7.3
OTU_3	0.2	0.3	0.18	0.08	0.56	0.22	0.44	0.38	7348.26	6458.06	3973.64	1355.8	187.78	2.26	0.78	36.32	35.82	1520.7	0.36	0.16	0	0	0	0	0	0	17.78	0	0	0	0.3	0.2	1.72	0.92	1.84	7.48	1.02	0.74	0.72	1.76	1.44	2.28	9375.04	6886.32	2854.26	45.82	0	0.42	0.42
OTU_4	0.1	0.18	0.2	0.38	0.3	0.24	0.4	0.02	0.26	0.04	0	0	0.26	0.26	0	0.34	0.2	0.94	0	0.54	0.5	0.74	5399.48	4699.52	7025.4	2118.84	6591.94	209.34	7616	1805.54	281.54	52.14	554.52	214.28	0	0.18	0	0.58	0	0.14	0.12	0.1	0	1.08	0	0	0.56	0.3	0.3
OTU_5	1598.38	365.58	26.18	70.7	116.92	59.9	1.24	5812.26	157.14	1051.42	356	110.62	2074.06	339.86	5097.84	4227.18	5267.7	1940.06	0.4	73.16	4.26	0	683.94	0.18	207.58	192.12	137.08	7.74	15.26	44.16	0.14	0	731.38	1.64	174.34	6445.22	765.02	1449.46	3523.7	1598.72	3451.32	5151.48	34	584.18	2139.96	1.78	121.18	7508.34	761.12
OTU_6	0	0	0.08	0.12	0.28	0.8	0	0.26	0.66	0	0	0.04	0	0.06	0.08	0.14	0.22	0.52	0	0.2	0.5	0.62	2806.84	1079.16	2.38	485.26	340.7	8631.54	82.2	7694.46	9602.78	0.8	4281.84	9580.76	0.04	0	0.68	0.18	1.24	1.98	0.34	0.12	0.74	0.1	0	0.06	1.3	0.36	0
OTU_9	0	0.14	0	0	0	0	0	0	0.3	0	0.04	0.22	0	0	0	0	0	0	0	0	0.2	0.72	0.06	3.48	2157.18	4182.2	151.18	0.68	5.52	108.68	6.58	78.22	278.7	14.54	0	0	0.08	0	0	0	0	0	0.1	0	0.38	0.36	0	0	0
OTU_10	0	0	0.04	0	0	0	0	0.12	0	0	63.42	0	0	0	3.52	0	0	0	0	0.46	0	0	0	0	0.28	0	0	0	0	0.14	0	0	0.18	0.36	0.22	0	0.78	0.12	0.12	0.2	0.54	4380.72	0	3.72	0.22	0.82	0	0	8469.38
OTU_11	0	0	0	0	0	0	0	0	0	0	0	0.08	0.12	0	0	0	0	0.1	509.78	0.28	6576.4	43.28	0.06	0.1	0	0.3	0.08	0.28	0.12	0.3	0.92	0.28	0	0	0	0	0	0	0	0	0	0	0	0	0.48	0	0	0.34	0
OTU_12	0.04	0	0.02	0	0	0	0	0	0	0	0	0	0.1	0	0	0	0	0	0	0	0	0	0	0	0	0	0	0	0	0	0	0.04	0.18	0.22	0.44	2.84	367.14	0.04	1569.42	1.5	5.26	0.16	3.14	966.6	0.06	0.18	9858.58	1.26	0.36
OTU_13	0	0	0	0.02	0	0	0	0	0	0	0.12	0.02	0	0	0	2219.4	0.1	0	0	0	0	0	0	0	0	0	0	0	0	0.14	0	0	0	0	0	0	0	0.22	0	0	0	0	0	0	0.08	0	0	0	0
OTU_14	0.2	0	0	0	0	0	0.06	0	0	0	0.16	0.12	0.18	0	0.06	0.34	0	0.06	8675.22	8898.78	13.14	8023.46	0.22	0	0	0	0	0	0.22	0.12	0.2	0	0	0	0.28	0	0	0	0	0	0.44	0	0.08	0	0.04	0.54	0.1	0.38	0.08
OTU_15	0	0	0	0	0.02	0	0.02	0	0	0	0	0	0	0	0	0	0	0	0	0	0	0	0	0.18	0	26.66	1418.94	0.22	1240.04	21.2	0.12	0	1.54	0	0	0	0	0	0	0.72	0.16	0	0	0	0	0	0	0	0
OTU_16	0	3.56	0	0	0	0	0	0	0	0	0	0.04	0	0	0	0	0	0	14.8	0	0	27.52	0	0	0	0	0	0	0	0	0	0	0	0.32	0.2	134	1.4	0.42	0	0	0	0	0	0	0	0.4	0	0.64	0
OTU_17	0	0.5	0	0	0.26	0	0	0	0	0	0	0	0	0	0	0	186.58	0	0	0	0	0	0	0	0	0	0.12	0	0	0	0	0	0	0	0.14	20.28	35.7	0.16	0.44	0.96	0	0	0	0	0.4	0.44	0.5	1.78	0.18
OTU_18	15.64	0.04	0.06	0.42	1.66	1.42	105.48	3.86	253.84	0.06	3.3	3.96	2.8	0	211.68	56.74	2.6	4.38	0.14	0	0	0	0.12	3055.46	0	0.86	123.84	2.92	0	1.2	0.44	0	0	0.46	244.62	0.2	0.04	5.9	4.08	10.1	262.06	13.94	35.58	5.52	0.02	0	0	0.36	97.3
OTU_19	0	0	0	0.6	0	0	0	0	0	0	0	0	0	0.06	0	0	0	0	164.26	66.14	2565.26	69.72	0.02	0.28	0.86	0.6	0.08	0.28	0.24	0.08	0.26	0.16	0	0	0	0	0	0	0	0	0	0	0	0	1.12	0.22	0.22	0	0
OTU_20	108.9	632.68	5.06	0.82	0	0	1.46	0	120.3	425.34	1163.88	45.24	293.2	0	0.12	0	171.44	0	0.12	0.4	0	0	0	0.3	0	0	0	0	0	0	0	0	0.14	0	2.76	39.14	49.16	9.24	0.7	0	29.98	8.32	25.06	322.18	65.76	2.14	1.48	1.3	0
OTU_21	0	0	0	28.66	0	0	0	0	0	0	0	0	0	15.46	0	0.1	0	0	0	0	0	0	0	0	0	0	0	0	0	0	0	0	0.38	0.46	2.42	0	42.04	3328.02	0	0.16	0.26	63.92	0	0.48	136.96	0.24	3.86	14.14	3.54
OTU_22	0	0	0	0	0	0	0.26	0	0	0	0	0	0	0	0	0	0	0	0	0	0	0	0	0	0	0	0	0	0.16	0	0.14	0	0	0	0	0	0	0	0	0	0.08	0	0	0	0	0	0	0	0
OTU_23	0	0	0	0	0	0	0	0	0	0	0	18.42	0	0.1	0	0	0	0	105.48	96.98	0	644.46	0	0	0	0	0	0	0	0	0.08	0	0	0	0	0	0	0	0	0	0	0	0	0	0.12	0	0	0	0.3
OTU_24	0	0	0	0	0	0	0	0.1	0	0	0	0	0	0	0	0	0	0	0	0	0	0	0	0	0	0	0	0	0	0	0	0	0	0	0	0	0	0	0	0	0	0	0	0	0	0	0	0	0
OTU_25	0	0	0	0	0	0	0	0	0	0	0.36	0	849.84	0	0.12	279.04	112.06	0	0.14	0.3	0	0	0	0	0	0	0	0	0	0	0	0	0	0	0	0	0	0	0	0	0	0	0	0	0	0	0.48	0	0
OTU_26	0	0	0	0	0	0	0	0	0	0	0	0	0	0	0	0	0	0	0	0	0	0	0	0	0	0	0	0	0	0	0	0	0	0	0	0	0	0	0	0	0	0	0	0	0.12	0	0.06	0	0.14
OTU_27	0	0	0	0	0	0	0	0	0	262.28	0	0.12	0	0	0	543.98	0	0	97.48	0	0	0	0	0	0	0	0	0	0	0	0	0	0	0	0	0	0	0	1.4	0	0	0	0	0.18	0	0	2.74	0	7.22
OTU_28	0.1	0	10.54	0	0	0	0	0	0	0	0	0	0	0	0	0	0	0	0	0	0	0	0	0	0	0	0	0	0	0	0	0	0	0	984.74	0	4.82	0.12	1.06	1	0.1	0.14	0.08	0.26	0	0	0	0	0
OTU_29	0	0	0	0	0	0	0	0	0	0	0	0	0	0	0	0	0	0	0	0	0.12	0	0.16	0.06	0	961.48	0	2.04	2.1	0.2	0	0.1	0	0.28	0	0	0	0	0	0	0	0	0	0	0	0.18	0	0	0
OTU_30	2.12	1.88	0.52	0	0	0	0	0	0.06	0	0	0	0	0	0	0	0	0	0	0	0	0	0	0	0	0	0	0	0	0	0	0	0	0	0.24	0	0	0	0	0	0	0	0	0	0	0	0.2	0	0
OTU_31	0	0	0	0	0	0	0	0	0.06	0	0	0	0	0	0	0	0	0	0	0	0	0	40.76	8.5	0	33.88	97.2	0.26	70.98	9.16	29.08	0.62	8.9	47.48	0	0	0	0	0	0.14	0	0	0	0	0	0	0	0	0
OTU_32	0	0	0	0	0	0	0	0	0	0	0	0	0	0	0	0	0.18	0	0.08	779.6	0	0	0.08	0	0	1093.82	0	0.06	0.08	0	0	0	0	0	0	0	0	0	0	0	0	0	0	0	0.18	0	0	0	0
OTU_33	0	0	0	0	0	0	0	0	0	0	0	0	0	0	0	0	0	0	0	0	0	0	0	0	0	0	0	0	0.32	0	0	0.16	983.26	13.7	0	0	0	0	0	0	0.12	0	0	0	0	0	0	0	0
OTU_34	0	0	0.06	0	0	0	0	0	0	0	0	0	784.12	0.1	0	0	160.94	0	0.14	0.22	0	0	0	0	0	0	0	0	0	0	0	0	0	0	0	0	0	0	0	0	0	0	0	0	0	0	0	0	1.7
OTU_35	0	0	0	0	0	0	0	0	0	0	0	0	0	0	0	0	0	0	0	0	0	0	0	0	0	0	4.74	0	0.1	0	0.28	0	620.68	24.88	0	0	0	0	0	0	0	0	0	0	0	0	0	0	0
OTU_36	0	0	0	0	0	0	0	0	0	0	100.08	0	15.4	0.04	0	0	0	0	0.52	1.22	24.42	0	0	0	1.86	1.22	0.12	0.32	72.22	0.36	0	0	0	0	0	0	0	0	0	0	0.14	0	0.14	0	26.64	0	0	0	0
OTU_37	0	0	0	0	0	0	0	0	0	0	534.38	0	0	0	0	0	0	0	0	0	0	0	0	0	0	0	0	0	0	0	0	0	56.46	0	0	0	0	0	0	0	0	0	0	0	0.32	0	0	0	0
OTU_38	0	0	0	0	0	0	0	0	0	299.94	0	0	0	0	0	0	0	0	0	0	0	0	0	0	0	0	0	0	0	0	0	0	0	0	0	0	0	0	0	0	0	0	0	0	0	0	0	0	0
OTU_39	0	0	0	0	0	0	0	0	0	0	0	0	0	0	0	0	0	0	0	0	0	1019.18	0	0	0	0	0	0	0	0	0	0	0	0	0	0	0	0	0	0	0	0	0	0	0	0	0	0	0
OTU_40	0.04	0	3.46	0	1.82	0	0	0	249.94	0.04	0	0	0	0	0	0	0	0	0	0	0	0	0	0	0	0	0	0	0	0	0	0	0	0.22	0.22	0.08	103.94	0	8.22	23.92	0	0.04	0	0	0	0	0	0	0
OTU_41	230.12	0	0	0	0	0	0	0.08	0	0	0	0	0	0	0	0	0	0	0	0	0	0	0	0	0	0	0	0	0	0	0	0	0	0	0	0	0	0	0	0	0	0	0	0	0	0.2	0	0	0
OTU_42	0	0	0	0	0	0	0	0	0	0	0	0	0	0	0	0	0	0	0	0	279.3	26.82	0.08	0	0	0	0	0	0	0	0	0.1	0	0	0	0	0	0	0	0	0	0	0	0	0	0	0	0	0
OTU_43	0	0	3.3	0	0	0	0.18	0	0	0	393.04	0	74.52	0	0	0	0	0	0	0	0	17.08	0	0	0	0	0	0	0.12	0	0	0.18	0	0	0	0	0.06	0.28	0	0	1.34	0	0.68	0	1.64	0	0.3	0	0
OTU_44	38.04	0	0	0	0	0	0	0	0	0	0	0	287.88	0	0	0	0	0	0	0	0	0	0	0	0	0	0	0	0	0	0	0	0	0	0	0	0	0	0	0	0	0	0	0	0	0	0	0	0
OTU_45	0	0	0	0	0	0	0	0	0	198.58	0	0	0	0	0	0	0	0	0	0	0	0	0	0	0	0	0	0	0	0	0	0	0	0	0	0	0	0	0	0.22	1.4	0	0	0	0	0	0	0	0
OTU_46	0	0	0	0	0	0	0	0	0	0	0	0	0	0	0	0	0	0	0	0	218.5	14.12	0.16	0	0	0	0	0	0	0	0	0	0	0	0	0	0	0	0	0	0	0	0	0	0	0	0	0	0
OTU_47	185.74	0	0	0	0	0	0	0	0	0	0	0	0.14	0	0	0	0	0	0	0	0	0	0	0	0	0	0	0	0	0	0	0	0	0	0	0	0	0	0	0	0	0	0	0	0	0	0	0	0
OTU_48	0	0	0	0	0	0	0	0	0	0	0	0	0	0	0	0	229.98	0	0	0	0	0	0	0	0	0	0	0	0	0	0	0	0	0	0	0	0	0	0	0	0	0	0.24	0	0	0	0	0	0
OTU_49	0	0	0	0	0	0	0	0	0	0	0	0	0	0.08	0	153.62	0	0	165.24	0	0	0	0	0	0	0	0	0	0	0	0	0.46	0	0	0	0	0	0	0	0	0	0	0	0	0	0	0	0	0
OTU_50	0	0	0	0	0	0	0	0	0	2.1	0	0	0	0	0	0	0	0	0	0	187.6	0	1.3	0	41.3	0.84	0	0	0.14	0	0	0	0	0	0	0	0	0	0	0	0	0	0	0.34	0.22	0	0	0	0
OTU_51	0	0	0	0	0	0	0	0	0	0	0	0	0	0	0	0	0	0	0	0	0	0	0	0	469.18	0	0	0	0	0	0	0	0	0	0	0	0	0	0	0	0	0	0	0	0	0	0	0	0
OTU_52	0	3.28	0	0	0	0	0	0	0	0	0	0	0	0	0	0	0	0	0	0	0	0	0	0	0	0	0	0	0	0	0	0	0	0	0.28	0	0	0	0	0	0	0	0	0	0.08	0	0	0	0
OTU_53	208.74	148	17.14	0.28	0.84	0.08	0.38	0	0	0	0	0	0	0	0	0	0	0	0	0	0	0	0	0	0	0	0	0	0	0	0	0	0	0	0.62	3.66	2.58	0.5	0.06	0	0	0	0	0	0	0	0	0	0
OTU_55	0	0	0	0	0	0	0	0	0	0	0	0	0	0	0	0	0	0	0	0	0	0	0	0	0	0	0	0	0.2	0	0	0.12	511.02	5.7	0	0	0	0	0	0	0	0	0	0	0	0	0	0	0
OTU_56	0	0	0	0	0	0	0	0	0	0	0	0	0	0	0	0	0	0	0	0	113.62	0	0	0	0	0	0	0.22	0	0	0	0	0	0	0	0	0	0	0	0	0.16	0	0	0	0	0	0	0	0
OTU_57	0	0	0	0	0	0	0	0	0	0	0	0	0	0	0	0	0	0	241.52	0	0	0	0	0	0	0	0	0	0	0	0	0	0	0	0	0	0	0	0	0	0	0	0	0	0	0	0	0	0
OTU_58	0	0	0	0	0	0	0	0	0	0	0	0	0	0	0	0	0	0	0	0	0	0	0	0	0	88.92	0	0	0	0	0.14	0	259.94	6	0	0	0	0	0	0	0	0	0	0	0	0	0	0	0
OTU_59	0	0	0	0	0	0	0	0	0.1	0	0	0	0	0	0	0	0	0	0	0	0	0	0	0	0	0	0	0	0	0	0	0	0	0	0	0	0	0	0	0	0	0	0	0	0	0	0	0	0
OTU_60	0	0	0	0	0	0	0	0	0	0	0	0	0	0	0	0	0	0	0	0	0	0	0	0	0	0	0	0	0	0	0	0	0	0	0	0	0	0	0	0	0	0	0	0	0	0	0	0	0
OTU_61	0	0	0	0	0	0	0	0	0	0	52.88	0	0	0	0	0	0	0	0	3.92	14.48	0	0	0.76	6.76	0.4	0	0.14	2.94	0.1	0	0	0	0.24	0	0	0	0	0	0	0.12	0	0	0	15.88	0	0	0	0
OTU_62	0	0	0	0	0	0	0	0	0	0	0	0	0	0	0	0	75.02	0	0	0	0	0	0	0	0	0	0	0	0	0	0	0	0	0	0	0	0	0	0	0	0	0	0	0	0	0	0	0	0
OTU_63	0	0	0	0	0	0	0	0	0	0	0.14	0	0	90.2	0	0	0	0	0	0	0	0	0	0	0	0	0	0	0	0	0	0	0	0	0	0	0	0	0	0	0	0	0	0	0	0	0	0	0
OTU_64	0	0	0	0	0	0	0	68.28	0	0	0	0	0	0	0.82	0	0	0	0	0	0	0	0	0	0	0	0	0	0	0	0	0	0	0	0.32	0.3	0	0	0	0	0	0	0	0	0	0	3.44	0	0
OTU_65	0	0	0	0	0	0	0	0	0	0	0	0	0	0	0	0	0	0	0	0	0	0	0	0	0	0	0	0	0	0	0	0	0	0	0	0	0	0	0	0	0	0	0	0	0	0	0	0	0
OTU_66	0	0	0	0	0	0	0	0	0	0	0	0	0	0	0	0	0	0	0	0	0	0	0	0	0	0	0	0	0	0	0	0	0.12	0	0	10.24	9.16	0	120.44	0	0	0.1	0.1	0	0	0	0	0	0
OTU_67	58.92	3.24	0	0	0	0	0	0	0	0	0	0	0	0	0	0	0	0	0	0	0	0	0	0	0	0	0	0	0	0	0	0	0	0	0	0	0	0	0	0	0	0	0	0	0	0	0	0	0
OTU_68	0	0	0	0	0	0	0	0	0	0	0	0	0	0	0	0	0	0	0	0	0	0	0	0	0	0	92.74	0	0	0	0	0	0	0	0	0	0	0	0	0	0	0	0	0	0	0	0	0	0
OTU_69	0	0	0	0	6.68	0	0	0	55.74	0	0	0	0	0	0	0	0	0	0	0	0	0	0	0	0	0	0	0	0	0	0	0	0	0	0	0	0	0	0	0	0	0	0	0	0	0	0	0	0
OTU_70	0	0	0	0	0	0	0	0	0	0	0	0	0	0	0	0	0	0	0	0	0	0	1.12	154.28	0	0	0	4.3	2.64	0	0	0	0	0	0	0	0	0	0	0	0	0	0	0	0	0	0	0	0
OTU_71	0	0	0	0	0	0	0	0	0	0	0	0	0	0	0	0	0	0	0	0	0	0	0	0	0	0	0	0	0	0	0	0	0	0	0.32	0	0	0.2	0	0.04	67.46	0	0	0	0	0	0	0	18.34
OTU_72	0	0	0	0	0	0	0	0	0	0	0	0	0	0	0	0	0	0	0	0	0	0	0	0	0	0	0	0	0	0	0	0	160.94	0	0	0	0	0	0	0	0	0	0	0	0	0	0	0	0
OTU_73	0	0	0	0	0	0	0	0	0	0	0	0	0	0	0	0	0	0	0	0	0	0	0	0	0	0	0	0	0	0	0	0	96.66	5.42	0	0	0	0	0	0	0	0	0	0	0	0	0	0	0
OTU_74	0	0	0	0	0	0	0	0	0	0	0	0	0	0	0	57.64	4.42	0	0	0	0	0	0	0	0	0	0	0	0	0	0	0	0	0	0	0	0	0	0	0	0	0	0	0	0	0	0	0	1.72
OTU_75	0	0	0	0	0	0	0	0	0	0	0	0	0	0	0	0	58.9	0	0	0	0	0	0	0	0	0	0	0	0	0	0	0	0	0	0	0	0	0	0	0	0	0	0	0	0	0	0	0	0
OTU_76	0	0	0	0.12	0	0	0	0	49.58	0	0	0	0	0	0	0	0	0	0	0	0	0	0	0	0	0	0	0	0	0	0	0	0	0	0	0	0	0	0	0	0	0	0	0	0	0	0	0	0
OTU_77	0	0	0	0	0	0	0	0	0	0	0	0	0	0	0	0	0	0	0	0	0	0	0	0	0	0	0	0	0	0	0	0	175.1	0	0	0	0	0	0	0	0	0	0	0	0	0	0	0	0
OTU_78	0	0	0	0	0	0	0	0	0	0	0	0	0	0	0	0	0	0	0	0	0	0	0	0	0	0	0	0	0	0	0	0	0	0	0	0	0	0	0	0	0	0	0	0	0	0	0	0	0
OTU_79	0	0	0	0	0.04	0	0.06	0.06	77.06	100.4	38.66	17.04	0	0	0	0	0	19.5	0	0	0	0	0	0	0	0	0	0	0	0	0	0	0.12	0.32	0	0	0	0	0	0	0	0	110.22	44.94	24.34	0.28	0.24	0	0
OTU_80	35	0	0	0	0	0	0	0	0.02	0	0	0	0	0	0	0	0	0	0	0	0	0	0	0	0	0	0	0	0	0	0	0	0	0	0	0	0	0	0	0	0	0	0	0	0	0	0	0	0
OTU_81	0	0	0	0	0	0	0.14	0	0	0	0	0	0	0	0	0	0	0	0	0	0	0	0	0	0	0	0	0	0	0	0	0	0	0	0	0	0	0	0	0	0	0	0	0	0	0	0	0	0
OTU_82	0	0	0	0	0	0	0	0	0	0	0	0	0	0	0	0	0	0	0	0	0	0	0	0	0	0	0	0	0	0	0	0	0	0	1.88	0	38.26	0	0	0	0	0	0	0	0	0	0	0	0
OTU_83	0	0	0	0	0	0	0	0	0	0	0	0	0	0	0	0	0	0	0	0	0	0	0	0	0	0	0	0	0	0	0	0	0	0	0	0	0	0	0	0	0	0	0	0	0	0	0	0	0
OTU_84	0	0	0	0	0	0	0	0	0	0	0	0	0	0	0	0	0	0	0	0	0	0	0	0	0	0	0	0	0	0	0	0	0	0	0	0	0	5.22	35.3	0	0	0	0	0	0	0	0	0	0
OTU_85	0	0	3.72	0	0	0	0	0	0	0	0	0	0	0	0	0	0	0	0	0	0	0	0	0	0	0	0	0	0	0	0	0	0	0	0.22	0	24.36	0	0	0	0	0	0	0	0	0	0	0	0
OTU_86	0	0	0	0	0	0	0	0	0	0	0	0	0	0	0	0	0	0	0	0	0	0	0	0	0	0	0	0	0	0	0	0	0	0	0	0	0	0	0	0	0	0	0	0	0	0	0	0	0
OTU_87	0	0	0	0	0	0	0	0	0	0	0	0	0	0	0	0	0	0	0	0	0	72.2	0	0	0	0	0	0	0	0	0	0	0	0	0	0	0	0	0	0	0	0	0	0	0	0	0	0	0
OTU_88	0	0	0	0	0	0	0.02	0	0	0	0.1	0	0	0	0	0	0	0	0.24	0	0	0	0	0	0	0	0	0	0	0	0	0	0	0	0	0	0	0	0	0	0.12	0	0	0	0	0	0	0	0
OTU_90	0	0.66	0	0.06	0	0	0.12	0	3.2	0	0	5.42	0	8.32	0.16	0	0	2.24	0	0	0	0	0	0	0	0	0	0	0	0	0	0	0	0	0.62	0.74	0	0.08	0	0	6.62	0.52	3.28	7.18	0	0	0	0.64	0
OTU_91	0	0	0	0	0	0	0	0	0	0	0	0	0	0	0	0	0	0	0	0	0	0	0	0	0	0	0	0	0	0	0	0	0	0	0	0	0	0	0	0	0	0	0	0	0	0	0	0	0
OTU_92	0	0	0	0	0	0	0	0	0	0	0	0	0	0	0	0	0	0	0	0	0	0	0	0	0	0	0	0	0	0	0	0	0	0	0	0	0	0	0	0	0	0	0	0	0	0	0	0	0
OTU_93	0	0	0	0	0	0	0	0	0	0	0	0	0	0	0	0	0	0	0	0	0	0	0	0	0	0	0	0	0	0	0	0	0	0	0	0	0	0	0	0	0	0	0	0	0	0	0	0	0
OTU_94	0	0	0	0	0	0	0	0	0	0	0	0	0	0	0	0	0	0	0	0	0	0	0	0	0	0	0	0	0	0	0	0.7	0	46.48	0	0	0	0	0	0	0	0	0	0	0	0	0	0	0
OTU_95	0	0	0	0	0	0	0	0	0	0	0	0	0	0	0	0	0	0	0	0	0	0	0	0	0	0	0	0	0	0	0	0	0	0	0	0	0	0	0	0	0	0	0	0	0	0	0	0	0
OTU_96	0	0	0	0	0	0	0	0	0	0	0	8.88	0	0	0	0	0	0	0	0	0	10.94	0	0	0	0	0	0	0	0	0	0	0	0	0	0	0	0	0	0	0	0	0	0	0	0	0	0	0
OTU_97	0	0	0	0	0	0	0	0	0	0	0	0	0	0	0	0	0	14.42	0	0	0	0	0	0	0	0	0	0	0	0	0	0	0	0	0	0	0	0	0	0	0	0	0	0	0	0	0	0	0
OTU_98	0	0	0	1.48	0	0	0	0	0	0	0	0	0	0	0	0	0	0	0	0	0	0	0	0	0	0	0	0	0	0	0	0	0	0	0	0	0	0	0	0	0	0	0	0	0	0	0	0	0
OTU_99	0	0	0	0	0	0	0	0	0	0	0	0	0	0	0	0	0	0	0	0	0	0	0	0	0	0	0	0	0	0	0	0	0	0	0	0	0	0	0	0	0	0	0	0	0	0	0	0	0
OTU_101	0	0	9.84	0	0	0	0	0	0	0	0	0	0	0	0	0	0	0	0	0	0	0	0	0	0	0	0	0	0	0	0	0	0	0	0	0	0	0	0	0	0	0	0	0	0	0	0	0	0
OTU_102	0	0	0	0	0	0	0	0	0	0	0	0	0	0	0	0	0	0	0	0	0	0	0	0	0	0	0	0	0	0	0	0	18.54	0	0	0	0	0	0	0	0	0	0	0	0	0	0	0	0
OTU_103	0	0	0	0	0	0	0	0	0	0	0	0	0	0	0	0	0	0	0	0	0	28.04	0	0	0	0	0	0	0	0	0	0	0	0	0	0	0	0	0	0	0	0	0	0	0	0	0	0	0
OTU_104	0	0	0	0	0	0	0	0	0	0	0	0	0	0	0	0	0	0	0	0	0	0	0	0	0	0	0	0	0	0	0	0	0	0	0	0	0	0	0	0	0	0	0	0	0	0	0	0	0
OTU_105	0	0	0	0	0	0	0	0	0	0	0	0	0	0	0	0	0	0	0	0	0	0	0	0	0	0	0	0	0	0	0	0	0	0	0	0	0	0	0	0	0	0	0	0	0	0	0	0	0
OTU_106	0	0	0	0	6	0	0	0	0	0	0	0	0	0	0	0	0	0	0	0	0	0	0	0	0	0	0	0	0	0	0	0	0	0	0	0	0	0	0	0	0	0	0	0	0	0	0	0	0
OTU_107	0	0	0	0	0	0	0	0	0	0	0	0	0	0	0	0	0	0	0	0	0	0	0	0	0	0	0	0	0	0	0	0	0	0	0	0	0	0	0	0	5.08	0	8.08	0.8	0	0	0	0	0
OTU_108	0	0	0	0	0	0	0	0	0	0	0	0	0	0	0	0	0	0	0	0	0	0	0	0	0	0	0	0	0	0	0	0	0	0	0	0	7.28	0	0	0	0	0	0	0	0	0	0	0	0
OTU_109	0	0	0	0	0	0	0	0	0	0	0	0	0	0	0	0	0	0	0	0	0	0	0	0	0	0	0	0	0	0	0	0	0	0	0	0	0	0	0	0	0	0	0	0	0	0	0	0	0
OTU_110	0	0	0	0	0	0	0	0	0	0	0	0	0	0	0	0	0	0	0	0	0	0	0	0	0	0	0	0	0	0	0	0	0	0	0	0	0	0	0	0	0	0	0	0	0	0	0	0	0
OTU_111	0	0	3.66	0	0	0	0	0	0	0	0	0	0	0	0	0	0	0	0	0	0	0	0	0	0	0	0	0	0	0	0	0	0	0	0	0	0	0	0	0	0	0	0	0	0	0	0	0	0
OTU_113	1.44	0	0	0.1	0	0	0	0	0	0	0	0	0	0	0	4.2	0	0	0	0	0	0	0	0.14	0	0	0	0	0	0	0	0	0	0	0	0	0	0	0	0	0	0	0	0	0	0	0	0	0
OTU_114	0	0	0	3.48	0	0	0	0	0	0	0	0	0	0	0	0	0	0	0	0	0	0	0	0	0	0	0	0	0	0	0	0	0	0	0	0	0	0	0	0	0	0	0	0	0	0	0	0	0
OTU_115	0	0	0	0	0	0	0	0	0	0	0	0	0	0	0	0	0	0	0	0	0	0	0	0	0	0	0	0	0	0	0	0	0	0	0	0	0	5.22	0	0	0	0	0	0	0	0	0	0	0
OTU_116	0	0	0	0	0	0	0	0	0	0	0	0	0	0	4.34	0	0	0	0	0	0	0	0	0	0	0	0	0	0	0	0	0	0	0	0	0	0	0	0	0	0	0	0	0	0	0	0	0	0
OTU_117	0	0	2.74	0	0	0	0	0	0	0	0	0	0	0	0	0	0	0	0	0	0	0	0	0	0	0	0	0	0	0	0	0	0	0	0	0	0	0	0	0	0	0	0	0	0	0	0	0	0
OTU_118	0	0	0	0	0	0	0	0	0	0	0	0	0	0	0	0	0	0	0	0	0	0	0	0	0	0	0	0	0	0	0	0	28.36	10.58	0	0	0	0	0	0	0	0	0	0	0	0	0	0	0
OTU_119	0	0	0	0	0	0	0	0	0	0	0	0	0	0	0	0	0	0	0	0	0	0	0	0	0	0	0	0	0	0	0	0	0	0	0	0	0	0	0	0	0	0	0	0	0	0	0	0	0
OTU_120	0	0	0	0	0	0	0	0	0	0.28	0	0	0	0	0	346.12	0	0	0	0	0.36	0	0.26	0.14	0.84	172.42	0.18	0.1	0.48	0.46	0.6	9861.94	0.12	0	0	0	0	0	0	0	0	0	0.22	0.24	0	0	0	0	0
OTU_121	0	0	0	0	0	0	0	0	0	0	0	0	0	0	0	0	0	0	0	0	0	0	0	0	0	0	0	0	0	0	0	0	0	0	0	0	0	0	0	0	0	0	0	0	0	0	0	0	0
OTU_122	0	0	0	0	0	0	0	0	0	0	0	0	0	0	0	0	0	0	0	0	0	0	0	0	0	0	0	0	0	0	0	0	0	0	0	0	0	0	0	0	0	0	0	0	0	0	0	0	0
OTU_123	0	0	0	0.16	0.16	0	0	0	0	0	0	0	0	0	0	0	0.06	0	0.26	0.16	0.1	0.18	428.5	936.28	17.96	22.06	389.7	16.2	825.92	143.66	70.92	1.18	77.3	13.46	0	0.62	0	0	0	0	0	0	0	0	0	0	0	0	0
OTU_124	0.32	2.8	0.12	8.14	0	0	1.86	12.58	0	0	1.36	0	0.16	8.28	7.88	2.3	4.1	0.9	13.64	53.76	0	0	532.06	45.66	0	202.78	432.62	0.72	0	0	0	0.14	0.48	0	0.3	1.94	0.2	2.68	0.18	0.16	4.86	0.84	0.44	0	0	0	0.2	19.82	1.78
OTU_125	0	0	0.68	0	0	0	0	0	0	0	0	0	0	0	0	0	0	0	0	0	0	0	0	0	0	0	0	0	0	0	0	0	0	0	0.34	0	0	0	0	0	0	0	0	0	0	0	0	0	0
OTU_126	0	0	0	0	0	0	0	0	0	0	0	0	0	0	0	0	0	0	0	0	0	0	0	0	0	0	0	0	0	0	0	0	0	0	0	0	0	0	0	0	0	0	0	0	0	0	0	0	0
OTU_127	0	0	0	0	0	0	0	0	0	0	0	0	0	0	0	0	0	0	0	0	0	0	0	0	0	0	0	0	0	0	0	0	0	0	1.74	0	0	0	0	0	0	0	0	0	0	0	0	0	0
OTU_128	0	0	0	0	0	0	0	0	0	0	0	0	0	0	0	0	0.08	0	0	0	0	0	0	0	0	0	0	0.16	0.08	161.36	0.12	0.16	17.26	0	0	0	0	0	0	0	0	0	0	0	0	0	0	0	0
OTU_130	0	0	0	0	0	0	0	0	0	0	0	0	0	0	0	0	0	0	0	0	0	0	0	0	0	0	0	0	0	0	0	0	0	0	0	0	0	0	0	0	0	0	0	0	0	0	0	0	0
OTU_131	0	0	0	0	0	0	0	0	0	0	0	0	0	0	0	0	0	0	0	0	0	0	0	0	0	0	0	0	0.82	0	0	0	0	0	0	0	0	0	0	0	0	0	0	0	0	0	0	0	0
OTU_132	0	0	0	0	0	0	0	0	0	0	0	0	0	0	0	0	0	0	0	0	0	0	0	0	0	0	0	0	0	0	0	0	0	0	0	0	0	0	0	0	0	0	0	0	0	0	0	0	0
OTU_133	0	0	0	2.02	0	0	0	0	0	0	0	0	0	0	0	0	0	0	0	0	0	0	0	0	0	0	0	0	0	0	0	0	0	0	0	0	0	0	0	0	0	0	0	0	0	0	0	0	0
OTU_134	0	0	0	0	0	0	0	0	0	0	0	0	0	0	0	0	0	0	0	0	0	0	0	0	0	0	0	0	0	0	0	0	0	0.28	0	0	0	0	0	0	0	0	0	0	0	0	0	0	0
OTU_135	0	0	0	0	0	0	0	0	0	0	0	0	0	0	0	0	0	0	0	0	0	0	0	0	0	0	0	0	0	0	0	0	0	0	0	0	0	0	0	0	0	0	0	0	0	0	0	0	0
OTU_136	0	0	0	0	0	0	0	0	0	0	0	0	0	0	0	0	0	0	0	0	0	0	0	0	0	0	0	0	0	0	0	0	0	0	0	0	0	0	0	0	0	0	0	0	0	0	0	0	0
OTU_137	0	0	0	0	0	0	0	0	0	0	0	0	0	0	0	0	0	0	0	0	0	0	0	0	0	0	0	0	0	0	0	0	0	0	0	0	0	0	0	0	0	0	0	0	0	0	0	0	0
OTU_138	0	1.28	0	0	0	0	0	0	0	0	0	0	0	0	0	0	0	0	0	0	0	0	0	0	0	0	0	0	0	0	0	0	0	0	0	0	0	0	0	0	0	0	0	0	0	0	0	0	0
OTU_139	0.08	0	0.06	0	0.18	0	0	0.38	0.02	0.14	0	0	0.3	0	0.68	0.62	0.4	0.26	0	0	0	0	0	0	0	0	0	0	0	0	0	0	0.26	0	0	0.9	0.12	0	0.86	0.16	0.8	0.92	0.08	0	0.5	0	0	0	0.36
OTU_140	0	0	0	0	0	0	0	0	0	0	0	0	0	0	0	0	0	0	0	0	0	0	0	0	0	0	0	0	0	0	0	0	0	0	0	0	0	0	0	0	0	0	0	0	0	0	0	0	0
OTU_141	0	0	0	0	0	0	0	0	0	0	0	0	0	0	0	0	0	0	0	0	0	0	0	0	0	0	0	0	0	0	0	0	0	0	0	0	0	0	0	0	0	0	0	0	0	0	0	0	0
OTU_142	1.3	0	0.14	0	0	0	0	0	0	0	0	0	0	0	0	0	0	0	0	0	0	0	0	0	0	0	0	0	0	0	0	0	0	0	0	0	0	0	0	0	0	0	0	0	0	0	0	0	0
OTU_143	0	0	0	0	0	0	0	0	0	0.48	0	0	0	0	0	0	0	0	0.04	0	0	0	0	0	0	0	0.42	0	0	0	0	0	0	0	0	0	0	0	0	0	0	0	0	0	0	0	0	0	0
OTU_144	0	0	0	0	0	0	0	0	0	0	0	0	0	0	0	0	0	0	0	0	0	0	0	0	0	0	0	0	0	0	0	0	0	0	0	0	0	0	0	0	0	0	0	0	0	0	0	0	0
OTU_146	0.02	0.48	0.16	0.4	0.08	0.04	0.1	0.08	0.2	0.22	0.26	0	0	0.16	0	0	0	0	0	0	0.12	0	0	0	0	0	0	0	0	0	0	0	0.08	0	0	0	0	0	0	0	0	0	0	0	0	0	0	0	0
OTU_147	0	0	0	0	0	0	0	0	0	0	0	0	0	0	1.36	0	0	0	0	0	0	0	0	0	0	0	0	0	0	0	0	0	0	0	0	0	0	0	0	0	0	0	0	0	0	0	0	0	0
OTU_148	0	0	0	0	0	0	0	0	0	0	0	0	0	0	0	0	0	0	0	0	0	0	0	0	0	120.64	0	0	0	0	0	0	0	0	0	0	0	0	0	0	0	0	0	0	0	0	0	0	0
OTU_149	0	0	0	0	0	0	0	0	0	0	0	0	0	0	0	0	0	0	0	0	0	0	0	0	0	0	0	0	0	0	0	0	0	0	0.78	0	0	0	0	0	0	0	0	0	0	0	0	0	0
OTU_150	0	0	0	0	0	0	0	0	0	0	0	0	0	0	0	0	0	0	0	0	0	0	0	0	0	0	0	0	0	0	0	0	0	0	0	0	0	0	0	0	0	0	0	0	0	0	0	0	0
OTU_151	0	0	0	0	0	0	0	0	0	0	0	0	0	0	0	0	0	0	0	0	0	0	0	0	0	0	0	0	0	0	0	0	0	0	0	0	0	0	0	0	0	0	0.68	0	0	0	0	0	0
OTU_152	0	0	0	0	0	0	0	0	0	0	0	0	0	0	0	0	0	0	0	0	0	0	0	0	0	0	0	0.88	0	0	0	0	0	0	0	0	0	0	0	0	0	0	0	0	0	0	0	0	0
OTU_153	0	0	0	0	0	0	0	0	5.58	0	0	0	0	0	0	0	0	0	0	0	0	0	0	0	0	0	0	0	0	0	0	0	0	0	0	0	0	0	0	0	0	0	0	0	0	0	0	0	0
OTU_154	0	0	0	0	0	0	0	0	0	0	0	0	0	0	0	0	0	0	0	0	0	0	0	0	0	0	0	0	0	0	0	0	0	0	0	0	0	0	0	0	0	0	0	0	0	0	0	0	0
OTU_155	0	0	0	0	0	0	0	0	0	0	0	0	0	0	0	0	0	0	0	0	0	0	0	0	0	0	0	0	0	0	0	0	0	0	1.04	0	0	0	0	0	0	0	0	0	0	0	0	0	0
OTU_156	0	0	0	0	0	0	0	0	0	0	0	0	0	0	0	0	0	0	0	0	0	0	0	0	0	0	0	0	0	0	0	0	0	0	0	0	0	0	0	0	0	0	0	0	0	0	0	0	0
OTU_157	0	0	0	0	0	0	0	0	0	0	0	0	0	0	0	0	0	0	0	0	0	0	0	0	0	0	0	0	0	0	0	0	0	0	0	0	0	0	0	0	0	0	0	0	0	0	0	0	0
OTU_158	0	0	0	0	0	0	0	0	0	0	0	0	0	0	0	0	0	0	0	0	0	0	0	0	0	0	0	0	0	0	0	0	0	0	0	0	0	0	0	0	0	0	0	0	0	0	0	0	0
OTU_159	0	0	0	0	0	0	0	0	0	0	0	0	0	0	0	0	0	0	0	0	0	0	0	0	0	0	0	0	0	0	0	0	0	0	0	0	0	0	0	0	0	0	0	0	0	0	0	0	0
OTU_160	0	0	0	0	0	0	0	0	0	0	0	0	0	0	0	0	0	0	0	0	0	0	0	0	0	0	0	0	0	0	0	0	0	0	0	0	0	0	0	0	0	0	0	0	0	0	0	0	0
OTU_161	0	0	0.92	0	0	0	0	0	0	0	0	0	0	0	0	0	0	0	0	0	0	0	0	0	0	0	0	0	0.14	0	0	0	0	0	0	0	0	0	0	0	0	0	0	0	0	0	0	0	0
OTU_162	0	0	0	0	0	0	0	0	0	0	0	0	0	0.1	0	0	0	0	0	0	0	0	0	0	0	0	113.24	0	0.46	0	0	1.82	0	0	0	0	0	0	0.1	0	0	0	0	0	0	0	0	0	0
OTU_163	0	0	0	0	0	0	0	0	0	0	0	0	0	0	0	0	0	0	0	0	0	0	0	0	0	0	0	0	0	0	0	0	0	0	0	0	0	0	0	0	0	0	0.52	0	0	0	0	0	0
OTU_164	0	0	0	0	0	0	0	0	0	0	0	0	0	0	0	0	0	0	0	0	0	0	0	0	0	0	0	0	0	0	0	0	0	0	0	0	0	0	0	0	0	0	0	0	0	0	0	0	0
OTU_166	0	0	0	0	0	0	0	0	0	0	0	0	0	0	0	0	0	0	0	0	0	0	0	0	0	0	0	0	0	0	0	0	0	0	0	0	0	0	0	0	0	0	0	0	0	0	0	0	0
OTU_167	0	0	0	0	0	0	0	0	0	0	0	0	0	0	0	0	0	0	0	0	0	0	0	0	0	0	0	0	0	0	0	0	0	0	0	0	0	0	0	0	0	0	0	0	0	0	0	0	0
OTU_168	0	0	0	0	0	0	0	0	0	0	0	0	0	0	0	0	0	0	0	0	0	0	0	0	0	0	0	0	0	0	0	0	0	0	0	0	0	0	0	0	0	0	0	0	0	0	0	0	0
OTU_169	0	0	0	0	0	0	0	0	0	0	0	0	0	0	0	0	0	0	0	0	0	0	0	0	0	0	0	0	0	0	0	0	0	0	0	0	0	0	0.82	0	0	0	0	0	0	0	0	0	0
OTU_170	0	0	0	0	0	0	0	0	0	0	0	0	0	0	0	0	0	0	0	0	0	0	0	0	0	0	0	0	0	0	0	0	0	0	0	0	0	0	0	0	0	0	0	0	0	0	0	0	0
OTU_171	0	0	0	0	0	0	0	0	0	0	0	0	0	0	0	0	0	0	0	0	0	0	0	0	0	0	0	0	0	0	0	0	0	0	0	0.74	0	0	0	0	0	0	0	0	0	0	0	0	0
OTU_172	0	0	0	0	0	0	0	0	0	0	0	0	0	0	0	0	0	0	0	0	0	0	0	0	0	0	0	0	0	0	0	0	0	0	0.56	0	0	0	0	0	0	0	0	0	0	0	0	0	0
OTU_173	0	0	0	0	0	0	0	0	0	0	0	0	0	0	0	0	0	0	0	0	0	0	0	0	0	0	0	0	0	0	0	0	0	0	0	0	0	0	0	0	0	0	0	0	0	0	0	0	0
OTU_174	0	0	0	0	0	0	0	0	0	0	0	0	0	0	0	0	0	0	0	0	0	0	0	0	0	0	0	0	0	0	0	0	0	0	0	0	0	0	0	0	0	0	0	0	0	0	0	0	0
OTU_175	0	0	0	0	0	0	0	0	0	0	0	0.06	0	0	0	0	0	0	0	0	0	0	0	0	0	0	0	0	0	0	0	0	0	0.24	0	0	0	0	0	0	0	0	0	0	0	0	0	0	0
OTU_176	5.88	8.64	9.92	12.62	9.5	9.8	7.28	2.88	0	0.1	0.52	0	0	11.96	4.48	0.44	1.04	5.56	0	0	0	0	0	0	0	0	0	0	0	0	0	0	0	0	3.2	1.5	3.22	3.48	2.72	2.38	3.66	0.32	0	0.26	0.1	0	0	1.82	0.08
OTU_177	0	0	0	0	0	0	0	0	0	0	0	0	0	0	0	0	0	0	0	0	0	0	0	0	0	0	0	0	0	0	0	0	0	0	0	0	0	0	0	0	0	0	0	0	0	0	0	0	0
OTU_178	0.44	1	1.12	1.52	1.06	1	0.62	0.1	0	0	0.24	0	0	0.52	0.44	0.04	0	0.42	0	0	0	0	0	0	0	0	0	0	0	0	0	0	0	0	0.08	0	0.5	0.36	0.32	0.1	0.86	0	0	0	0	0	0	0.6	0
OTU_179	0	0	0	0	0	0	0	0	0	0	0	0	0	0	0	0	0	0	0	0	0	0	0	0	0	0	0	0	0	0	0	0	0	0	0	0	0	0	0	0	0	0	0.56	0	0	0	0	0	0
OTU_180	0	0	0	0	0	0	0	0	0	0	0	0	0	0	0	0	0	0	0	0	0	0	0.56	0.22	0	0	0.2	1.4	0	1.36	3.46	0	1.72	3.44	0	0	0	0	0	0	0	0	0	0	0	0	0	0	0
OTU_181	0	0	0	0	0	0	0	0	0	0	0	0	0	0	0	0	0	0	0	0	0	0	0	0	0	0	0	0	0	0	0	0	0	0	0	0	0	0	0	0	0	0	0	0	0	0	0	0	0
OTU_182	0	0.16	0	0	0	0	0	0	0	0	0	0	0	0	0	0	0	0	0	0	0	0	0	0	0	0	0	0	0	0	0	0	0	0	0	0	0	0	0	0	0	0	0	0	0	0	0	0	0
OTU_183	0	0	0	0	0	0	0	0	0	0	0	0	0	0	0	0	0	0	0	0	0	0	0	0	0	0	0	0	0	0	0	0	0	0	0	0	0	0	0	0	0	0	0	0	0	0	0	0	0
OTU_184	0	0	0	0	0	0	0	0	0	0	0	0	0	0	0	0	0	0	0	0	0	0	0	0	0	0	0	0	0	0	0	0	0	0	0	0	0	0	0.32	0	0	0	0	0	0	0	0	0	0
OTU_186	0	0	0	0	0	0	0	0	0	0	0	0	0	0	0	0	0	0	0	0	0	0	0	0	0	0	0	0	0	0	0	0	0	0	0	0	0	0	0	0	0	0	0	0	0	0	0	0	0
OTU_187	0.08	0	0	0	0	0.14	0.06	0.04	0	0	0	0	0	0	0	0	0	0	0	0	0	0	0	0	0	0	0	0	0	0	0	0	0.24	0	0	0	0	0	0	0	0	0	0	0	0	0	0	0	0
OTU_188	0	0	0	0	0	0	0	0	0	0	0	0	0	0	0	0	0	0	0	0	0	0	0	0	0	0	0	0	0	0	0	0	0	0	0	0	0	0	0	0	0	0	3	0	0	0	0	0	0
OTU_189	0	0	0	0	0	0	0	0	0	0	0	0	0	0	0	0	0	0	0	0	0	0	0	0	0	0	0	0	0	0	0	0	0	0	0	0	0	0	0	0	0	0	0	0	0	0	0	0	0
OTU_190	0	0	0	0	0	0	0	0	0	0	0	0	0	0	0	0	0	0	0	0	0	0	0	0	0	0	0	0	0	0	0	0	0	0	0	0	0	0	0	0	0	0	0.38	0	0	0	0	0	0
OTU_191	0	0	0	0	0	0	0	0	0	0	0	0	0	0	0	0	0	0	0	0	0	0	0	0	0	0	0	0	0	0	0	0	0	0	0	0	0	0	0	0	0.74	0	0	0	0	0	0	0	0
OTU_192	0	0	0	0	0	0	0	0	0	0	0	0	0	0	0	0	0	0	0	0	0	0	0	0	0	0	0	0	0	0	0	0	0	0	0	0	0	0	0	0	0	0	0	0	0	0	0	0	0
OTU_193	0	0	0	0	0	0	0	0	0	0	0	0	0	0	0	0	0	0	0	0	0	0	0	0	0	0	0	0	0	0	0	0	0	0	0.4	0	0	0	0	0	0	0	0	0	0	0	0	0	0
OTU_194	19.68	4.42	0.4	3.8	0	0	0	0.24	0	0	106.14	0.1	22.64	103.84	1057.18	906.94	422.18	197.7	0	0	0	0	0	0	0	0	0	0	0	0	0	0	0	0	1.58	22.44	5.88	6.74	0	0	0.26	0	0	0	0	0	0	195.72	193.44
OTU_195	3.14	0	0	0	0	0.16	0	0	0	0	0	0	0	0	0.34	0	0	0	0	1.4	0	0	52.96	0.32	22.78	149.5	45.7	5.74	7.66	2.64	0.18	0	970.66	0.16	0.28	0	0	0.12	0	0.12	0	0	0	0	0	0	0	0.6	0
OTU_196	0	0	0	0	0	0	0	0	0	0	0	0	0	0	0	0	0	0	0	0	0	0	0	0	0	0	0	0.1	0	0	0.32	0	0	0.24	0	0	0	0	0	0	0	0	0	0	0	0	0	0	0
OTU_197	0	0	0	0	0	0	0	0	0	0	0	0	0	0	0	0	0	0	0	0	0	0	0	0	0	0	0	0	0	0	0	0	0	0	0	0	0	0	0	0	0	0	0	0	0	0	0	0	0
OTU_198	0	0	0	0	0	0	0	0	0	0	0	0	0	0	0	0	0	0	0	0	1.04	0	0	0	0	2.4	0	0	0	0.58	0	0	0	0	0	0	0	0	0	0	0	0	0	0	0	0	0	0	0
OTU_199	0	0	0	0	0	0	0	0	0.08	0	0	0	0	0	0	0	0	0.22	0	0	0	0	0	0	0	0	0	0	0	0	0	0	0	0	0	0	0	0	0	0	0	0	0	0	0	0	0	0	0
OTU_200	0	0	0	0	0	0	0	0	0	0	0.28	0	0	0	0	0	0	0	0	0	0	0	0	0	0	0	0	0	39.38	0	0	0	0	0	0	0	0	0	0	0	0	0	0	0	0	0	0	0	0
OTU_201	0	0	0	0	0	0	0	0	0	0	0	0	0	0	0	0	0	0	0	0	0	0	0	0	0	0	0	0	0	0	0	0	0	0	0	0	0	0	0	0	0	0	0	0	0	0	0	0	0
OTU_202	0	0	0	0	0	0	0	0	0	0	0	0	0	0	0	0	0	0	0	0	0	0	0.3	0.14	0.3	0.6	0.44	0	0.2	0	0	0	0	0	0	0	0	0	0	0	0	0	0	0	0	0	0	0	0
OTU_203	0	0	0	0	0	0	0	0	0	0	0	0	0	0	0	0	0	0	0	0	0	0	0	0	0	0	0	0	0	0	0	0	0	0	0.18	0	0	0	0	0	0	0	0	0	0	0	0	0	0
OTU_204	0	0	0	0	0	0	0	0	0	0	0	0	0	0	0	0	0	0	0	0	0	0	0	0	0	0	0	0	0	0	0	0	0	0	0	0	0	0	0	0	0	0	0	0	0	0	0	0	0
OTU_205	0	0	0	0	0	0	0	0	0	0	0	0	0	0	0	0	0	0	0	0	0	0	0.66	0	0.3	0.38	0.48	0	1.44	0.78	0	0	0	0	0	0	0	0	0	0	0	0	0	0	0	0	0	0	0
OTU_206	0	0.22	0	0.12	0	0	0	0	0	0	0	0	0	0	0	0	0	0	0	0	0	0	0	0	0	0	0	0	0	0	0	0	0	0	0	0	0.12	0.24	0.06	0	0	0	0	0	0	0	0	0	0
OTU_207	0	0	0	0	0	0	0	0	0	0.1	0	0	0.24	0.06	0.14	0	0.24	0	0	0	0	0	0	0	0	0	0	0	0	0	0	0	0	0	0	0	0	0.1	0	0	0	0.24	0	0	0	0	0	0.26	0
OTU_208	0	0	0	0	0	0	0	0	0	0	0	0	0	0	0	0	0	0	0	0	0	0	0	0	0	0	0	0	0	0	0	0	0	0	0	0	0.4	0	0	0	0	0	0	0	0	0	0	0	0
OTU_209	0	0	0	0	0	0	0	0	0	0	0	0	0	0	0	0	0	0	0	0	0	0	0	0	0	0	0	0	0	0	0	0	0	0	0	0	0	0	0.26	0	0	0	0	0	0	0	0	0	0
OTU_210	0	0	0	0	0	0	0	0	0	0	0	0	0	0	0	0	0	0	0	0	0	0	0	0	0	0	0	0	0	0	0	0	0	0	0	0	0	0	0	0	0	0	0	1	0	0	0	0	0
OTU_211	0	0	0	0	0	0	0	0	0	0	0	0	0	0	0	0	0	0	0	0	0	0	0	0	0	0	0	0	0	0	0	0	0	0	0	0	0	0	5.48	0	0	0	0	0	0	0	0	0	0
OTU_212	0	0	0	0	0	0	0	0	0	0	0	0	0	0	0	0	0	0	0	0	0	0	0	0	0	0	0	0	0	0	0	0	0	0	0.2	0	0	0	0	0	0	0	0	0	0	0	0	0	0
OTU_213	0	0	0	0	0	0	0	0	0	0	0	0	0	0	0	0	0	0	0	0	0	0	0	0	0	0	0	0	0	0	0	0	0	0	0	0	0	0	0	0	0	0	0	0	0	0	0	0	0
OTU_214	0	0	0	0	0	0	0	0	0	0	0	0	0	0	0	0	0	0	0	0	0	0	0	0	0	0	0	0	0	0	0	0	0	0	0	0	0	0	0	0	0	0	0	0	0	0	0	0	0
OTU_215	0	0	0	0	0	0	0	0	0	0	0	0	0	0	0	0	0	0	0	0	0	0	3.04	6.54	0	0	3.24	0	6.78	1.16	0.78	0	0.2	0.28	0	0	0	0	0	0	0	0	0	0	0	0	0	0	0
OTU_216	0	0	0	0	0	0	0	0	0	0	0	0	0	0	0	0	0	0	0	0	0	0	0	0	0	0	0	0	0	0	0	0	0	0	0	0	0	0	0	0	0	0	0	0	0	0	0	0	0
OTU_217	0	0	0	0	0	0	0	0	0	0	0	0	0	0	0	0	0	0	0	0	0	0	5.42	7.54	0	0	5.08	0	4.1	1.2	0.62	0	0.74	0	0	0	0	0	0	0	0	0	0	0	0	0	0	0	0
OTU_218	0	0	0	0	0.06	0.14	0.04	0	0	0	0	0	0	0	0	0	0	0	0	0	0	0	0	0	0	0	0	0	0	0	0	0	0	0	0	0	0	0	0	0	0	0	0	0	0	0	0	0.34	0
OTU_219	0	0	0	0	0	0	0	0	0	0	0	0	0	0.18	0	0.62	0.22	0.1	0	0	0	0	0	0	0	0	0	0	0	0	0	0	0	0	0	0	0	0	0	0	0	0	0	0	0	0	0	0	0
OTU_221	500.68	6.26	0.82	1.1	0.24	18.22	0	10.58	0.94	0.14	0.8	17.08	1.66	0.48	4.02	5.38	1.88	4.36	0	15.98	0	0.28	41.6	0.04	43.44	140.34	31.86	6.78	0.3	0.82	0	0.08	156.24	0.24	149.32	45.54	11.92	48.64	12.34	329.9	0.1	0	0	0	0	0	0	1.28	1.12
OTU_222	0	0	0	0	0	0	0	0	0	0	0	0	0	0	0	0	0	0	0	0	0	0	0	0	0	0	0	0	0	0	0	0	0	0	0	0	0	0	0	0	0	0	0	0	0	0	0	0	0
OTU_223	0	0	0	0	0	0	0	0	0	0	0	0	0	0	0	0	0	0	0	0	0	0	0	0	0	0	0	0	0	0	0	0.28	0	0	0	0	0	0	0	0	0	0	0	0	0	0	0	0	0
OTU_224	0	0	0	0	0	0	0	0	0	0	0	0	0	0	0	0	0	0	0	0	0	0	0	0	0	0	0	0	0	0	0	0	0	0	0	0	0	0	0	0	0	0	0	0	0	0	0	0	0
OTU_225	0	0	0	0	0	0	0	0	0	0	0	0	0	0	0	0	0	0	0	0	0	0	0	0	0	0	0	0	0	0	0	0	0	0	0	0	0	0	0	0	0	0	0	0	0	0	0	0	0
OTU_226	0	0	0	0	0	0	0	0	0	0	0	0	0	0	0	0	0	0	0	0	0	0	0	0	0	0	0	0	0	0	0	0	0	0	0	0	0	0	0	0	0	0	0	0	0	0	0	0	0
OTU_228	0	0	0	0	0	0	0	0	0	0	0	0	0	0	0	0	0	0	0	0	0	0	0	0	0	0	0	0	0	0	0	0	0	0	0	0	0	0	0	0	0	0	0	0	0	0	0	0	0
OTU_229	0	0	0	0	0	0	0	0	0	0	0	0	0	0	0	0	0	0	0	0	0	0	0	0	0	0	0	0	0	0	0	0	0	0	0	0	0	0	0	0	0	0	0	0	0	0	0	0	0
OTU_230	0	0	0	0	0	0	0	0	1.42	0.84	0.62	0	0.04	0	0	0	0.04	0.3	0	0	0	0	0	0	0	0	0	0	0	0	0	0	0	0	0	0	0	0	0	0	0	0	1.52	0.54	0.82	0	0	0	0
OTU_231	0	0	0	0	0	0	0	0	0	0	0	0	0	0	0	0	0	0	0	0	0	0	0	0	0	0	0	0	0	0	0	0	0	0	0	0	0	0	0	0	0	0	0	0	0	0	0	0	0
OTU_232	0	0	0	0	0	0	0	0	0.72	0.34	0.1	0.06	0.06	0	0	0	0	0.2	0	0	0	0	0	0	0	0	0	0	0	0	0	0	0	0	0	0	0	0	0	0	0	0	0.6	0.8	0.08	0	0	0	0
OTU_233	0	0	0	0	0	0	0	0	0	0	0	0	0	0	0	0	0	0	0	0	0	0	0	0	0	0	0	0	0	0	0	0	0	0	0	0	0	0	0	0	0	0	0	0	0	0	0	0.52	0
OTU_234	0	0	0	0	0	0	0	0	0	0	0	0	0	0	0	0	0	0	0	0	0	0	0	0	0	0	0	0	0	0	0	0	0	0	0	0	0	0	0	0	0	0	0	0	0	0	0	0	0
[truncated: 27 more columns]

## Sheet: Larvae_OTU Table
Operational taxonomic unit (OTU) table with fungal texonomic classification of 34 larvae samples
#OTU	S1-ITS	S2-ITS	S3-ITS	S4-ITS	S5-ITS	S6-ITS	S7-ITS	S8-ITS	S9-ITS	S10-ITS	S11-ITS	S12-ITS	S13-ITS	S14-ITS	S15-ITS	S16-ITS	S17-ITS	S18-ITS	S19-ITS	S20-ITS	S23-ITS	S24-ITS	S25-ITS	S26-ITS	S27-ITS	S28-ITS	S29-ITS	S30-ITS	S31-ITS	S32-ITS	S33-ITS	S34-ITS	S35-ITS	S36-ITS	kingdom	phylum	class	order	family	genus	RDP species
OTU_1	6955.76	8630.42	9815.34	9626.54	8685.32	9678.4	9764.24	2978.32	32.26	467.78	830.36	22.92	79.18	9400.54	3598.46	717.54	1380.22	6077.16	9.38	4.26	0.08	0	0	0.6	1.1	0.82	0.3	1	0.46	0	0	0	1.92	0.46	Fungi	Ascomycota	Saccharomycetes	Saccharomycetales	Pichiaceae	Issatchenkia	Issatchenkia terricola
OTU_6	0	0	0.08	0.12	0.28	0.8	0	0.26	0.66	0	0	0.04	0	0.06	0.08	0.14	0.22	0.52	0	0.2	0.5	0.62	2806.84	1079.16	2.38	485.26	340.7	8631.54	82.2	7694.46	9602.78	0.8	4281.84	9580.76	Fungi	Ascomycota	Saccharomycetes	Saccharomycetales	Saccharomycetales Incertae sedis	Candida	Candida boidinii
OTU_4	0.1	0.18	0.2	0.38	0.3	0.24	0.4	0.02	0.26	0.04	0	0	0.26	0.26	0	0.34	0.2	0.94	0	0.54	0.5	0.74	5399.48	4699.52	7025.4	2118.84	6591.94	209.34	7616	1805.54	281.54	52.14	554.52	214.28	Fungi	Ascomycota	Saccharomycetes	Saccharomycetales	Pichiaceae	Pichia	Pichia fermentans
OTU_5	1598.38	365.58	26.18	70.7	116.92	59.9	1.24	5812.26	157.14	1051.42	356	110.62	2074.06	339.86	5097.84	4227.18	5267.7	1940.06	0.4	73.16	4.26	0	683.94	0.18	207.58	192.12	137.08	7.74	15.26	44.16	0.14	0	731.38	1.64	Fungi	Ascomycota	Saccharomycetes	Saccharomycetales	Saccharomycodaceae	Hanseniaspora	Hanseniaspora thailandica
OTU_14	0.2	0	0	0	0	0	0.06	0	0	0	0.16	0.12	0.18	0	0.06	0.34	0	0.06	8675.22	8898.78	13.14	8023.46	0.22	0	0	0	0	0	0.22	0.12	0.2	0	0	0	Fungi	Ascomycota	Saccharomycetes	Saccharomycetales	Saccharomycetaceae	Zygosaccharomyces	Zygosaccharomyces bailii
OTU_2	28.9	184.28	83.52	236.26	1168.02	229.44	115.54	1109.38	1642.26	731.32	2379.12	8393.76	5325.32	17.08	5.5	440.96	1883.38	209.9	0.76	2.08	0	0.64	0.24	0.12	0.5	0.66	0	1106.58	0.18	0.14	0	0.12	2.1	5.94	Fungi	Ascomycota	Saccharomycetes	Saccharomycetales	Saccharomycetales Incertae sedis	Candida	Candida quercitrusa
OTU_3	0.2	0.3	0.18	0.08	0.56	0.22	0.44	0.38	7348.26	6458.06	3973.64	1355.8	187.78	2.26	0.78	36.32	35.82	1520.7	0.36	0.16	0	0	0	0	0	0	17.78	0	0	0	0.3	0.2	1.72	0.92	Fungi	Ascomycota	Saccharomycetes	Saccharomycetales	Pichiaceae	Pichia	Pichia manshurica
OTU_120	0	0	0	0	0	0	0	0	0	0.28	0	0	0	0	0	346.12	0	0	0	0	0.36	0	0.26	0.14	0.84	172.42	0.18	0.1	0.48	0.46	0.6	9861.94	0.12	0	Fungi	Ascomycota	Eurotiomycetes	Eurotiales	Trichocomaceae	Eupenicillium	Eupenicillium
OTU_11	0	0	0	0	0	0	0	0	0	0	0	0.08	0.12	0	0	0	0	0.1	509.78	0.28	6576.4	43.28	0.06	0.1	0	0.3	0.08	0.28	0.12	0.3	0.92	0.28	0	0	Fungi	Ascomycota	Eurotiomycetes	Eurotiales	Trichocomaceae	Aspergillus	Aspergillus awamori
OTU_9	0	0.14	0	0	0	0	0	0	0.3	0	0.04	0.22	0	0	0	0	0	0	0	0	0.2	0.72	0.06	3.48	2157.18	4182.2	151.18	0.68	5.52	108.68	6.58	78.22	278.7	14.54	Fungi	Ascomycota	Eurotiomycetes	Eurotiales	Trichocomaceae	Penicillium	Penicillium expansum
OTU_18	15.64	0.04	0.06	0.42	1.66	1.42	105.48	3.86	253.84	0.06	3.3	3.96	2.8	0	211.68	56.74	2.6	4.38	0.14	0	0	0	0.12	3055.46	0	0.86	123.84	2.92	0	1.2	0.44	0	0	0.46	Fungi	Ascomycota	Saccharomycetes	Saccharomycetales	Pichiaceae	Issatchenkia	Issatchenkia hanoiensis
OTU_20	108.9	632.68	5.06	0.82	0	0	1.46	0	120.3	425.34	1163.88	45.24	293.2	0	0.12	0	171.44	0	0.12	0.4	0	0	0	0.3	0	0	0	0	0	0	0	0	0.14	0	Fungi	Ascomycota	Saccharomycetes	Saccharomycetales	Debaryomycetaceae	Meyerozyma	Meyerozyma caribbica
OTU_123	0	0	0	0.16	0.16	0	0	0	0	0	0	0	0	0	0	0	0.06	0	0.26	0.16	0.1	0.18	428.5	936.28	17.96	22.06	389.7	16.2	825.92	143.66	70.92	1.18	77.3	13.46	Fungi	Ascomycota	Saccharomycetes	Saccharomycetales	Pichiaceae	Pichia	Pichia fermentans
OTU_19	0	0	0	0.6	0	0	0	0	0	0	0	0	0	0.06	0	0	0	0	164.26	66.14	2565.26	69.72	0.02	0.28	0.86	0.6	0.08	0.28	0.24	0.08	0.26	0.16	0	0	Fungi	Ascomycota	Eurotiomycetes	Eurotiales	Trichocomaceae	Eupenicillium	Penicillium glabrum
OTU_194	19.68	4.42	0.4	3.8	0	0	0	0.24	0	0	106.14	0.1	22.64	103.84	1057.18	906.94	422.18	197.7	0	0	0	0	0	0	0	0	0	0	0	0	0	0	0	0	Fungi	Ascomycota	Saccharomycetes	Saccharomycetales	Saccharomycodaceae	Hanseniaspora	Hanseniaspora opuntiae
OTU_15	0	0	0	0	0.02	0	0.02	0	0	0	0	0	0	0	0	0	0	0	0	0	0	0	0	0.18	0	26.66	1418.94	0.22	1240.04	21.2	0.12	0	1.54	0	Fungi	Basidiomycota	Basidiomycota	Basidiomycota	Basidiomycota	Basidiomycota	Basidiomycota
OTU_13	0	0	0	0.02	0	0	0	0	0	0	0.12	0.02	0	0	0	2219.4	0.1	0	0	0	0	0	0	0	0	0	0	0	0	0.14	0	0	0	0	Fungi	Ascomycota	Saccharomycetes	Saccharomycetales	Saccharomycetaceae	Saccharomyces	Saccharomyces cerevisiae
OTU_32	0	0	0	0	0	0	0	0	0	0	0	0	0	0	0	0	0.18	0	0.08	779.6	0	0	0.08	0	0	1093.82	0	0.06	0.08	0	0	0	0	0	Fungi	Ascomycota	Eurotiomycetes	Eurotiales	Trichocomaceae	Aspergillus	Aspergillus penicillioides
OTU_124	0.32	2.8	0.12	8.14	0	0	1.86	12.58	0	0	1.36	0	0.16	8.28	7.88	2.3	4.1	0.9	13.64	53.76	0	0	532.06	45.66	0	202.78	432.62	0.72	0	0	0	0.14	0.48	0	Fungi	Ascomycota	Saccharomycetes	Saccharomycetales	Saccharomycodaceae	Hanseniaspora	Hanseniaspora guilliermondii
OTU_195	3.14	0	0	0	0	0.16	0	0	0	0	0	0	0	0	0.34	0	0	0	0	1.4	0	0	52.96	0.32	22.78	149.5	45.7	5.74	7.66	2.64	0.18	0	970.66	0.16	Fungi	Ascomycota	Saccharomycetes	Saccharomycetales	Saccharomycodaceae	Hanseniaspora	Hanseniaspora uvarum
OTU_25	0	0	0	0	0	0	0	0	0	0	0.36	0	849.84	0	0.12	279.04	112.06	0	0.14	0.3	0	0	0	0	0	0	0	0	0	0	0	0	0	0	Fungi	Ascomycota	Saccharomycetes	Saccharomycetales	Saccharomycetales Incertae sedis	Candida	Candida jaroonii
OTU_39	0	0	0	0	0	0	0	0	0	0	0	0	0	0	0	0	0	0	0	0	0	1019.18	0	0	0	0	0	0	0	0	0	0	0	0	Fungi	Ascomycota	Eurotiomycetes	Eurotiales	Trichocomaceae	Penicillium	Penicillium mallochii
OTU_221	500.68	6.26	0.82	1.1	0.24	18.22	0	10.58	0.94	0.14	0.8	17.08	1.66	0.48	4.02	5.38	1.88	4.36	0	15.98	0	0.28	41.6	0.04	43.44	140.34	31.86	6.78	0.3	0.82	0	0.08	156.24	0.24	Fungi	Ascomycota	Saccharomycetes	Saccharomycetales	Saccharomycodaceae	Hanseniaspora	Hanseniaspora uvarum
OTU_33	0	0	0	0	0	0	0	0	0	0	0	0	0	0	0	0	0	0	0	0	0	0	0	0	0	0	0	0	0.32	0	0	0.16	983.26	13.7	Fungi	Basidiomycota	Basidiomycota	Basidiomycota	Basidiomycota	Basidiomycota	Basidiomycota
OTU_29	0	0	0	0	0	0	0	0	0	0	0	0	0	0	0	0	0	0	0	0	0.12	0	0.16	0.06	0	961.48	0	2.04	2.1	0.2	0	0.1	0	0.28	Fungi	Ascomycota	Saccharomycetes	Saccharomycetales	Trichomonascaceae	Zygoascus	Zygoascus hellenicus var hellenicus
OTU_34	0	0	0.06	0	0	0	0	0	0	0	0	0	784.12	0.1	0	0	160.94	0	0.14	0.22	0	0	0	0	0	0	0	0	0	0	0	0	0	0	Fungi	Ascomycota	Saccharomycetes	Saccharomycetales	Saccharomycetales Incertae sedis	Candida	Candida tropicalis
OTU_27	0	0	0	0	0	0	0	0	0	262.28	0	0.12	0	0	0	543.98	0	0	97.48	0	0	0	0	0	0	0	0	0	0	0	0	0	0	0	Fungi	Ascomycota	Saccharomycetes	Saccharomycetales	Pichiaceae	Pichia	Pichia jadinii
OTU_23	0	0	0	0	0	0	0	0	0	0	0	18.42	0	0.1	0	0	0	0	105.48	96.98	0	644.46	0	0	0	0	0	0	0	0	0.08	0	0	0	Fungi	Ascomycota	Saccharomycetes	Saccharomycetales	Saccharomycetaceae	Zygosaccharomyces	Zygosaccharomyces bisporus
OTU_35	0	0	0	0	0	0	0	0	0	0	0	0	0	0	0	0	0	0	0	0	0	0	0	0	0	0	4.74	0	0.1	0	0.28	0	620.68	24.88	Fungi	Basidiomycota	Basidiomycota	Basidiomycota	Basidiomycota	Basidiomycota	Basidiomycota
OTU_37	0	0	0	0	0	0	0	0	0	0	534.38	0	0	0	0	0	0	0	0	0	0	0	0	0	0	0	0	0	0	0	0	0	56.46	0	Fungi	Basidiomycota	Tremellomycetes	Tremellales	Tremellaceae	Cryptococcus	Cryptococcus magnus
OTU_55	0	0	0	0	0	0	0	0	0	0	0	0	0	0	0	0	0	0	0	0	0	0	0	0	0	0	0	0	0.2	0	0	0.12	511.02	5.7	Fungi	Basidiomycota	Basidiomycota	Basidiomycota	Basidiomycota	Basidiomycota	Basidiomycota
OTU_43	0	0	3.3	0	0	0	0.18	0	0	0	393.04	0	74.52	0	0	0	0	0	0	0	0	17.08	0	0	0	0	0	0	0.12	0	0	0.18	0	0	Fungi	Ascomycota	Dothideomycetes	Capnodiales	Mycosphaerellaceae	Davidiella	Davidiella
OTU_51	0	0	0	0	0	0	0	0	0	0	0	0	0	0	0	0	0	0	0	0	0	0	0	0	469.18	0	0	0	0	0	0	0	0	0	Fungi	Basidiomycota	Agaricomycetes	Agaricomycetes	Agaricomycetes	Agaricomycetes	Agaricomycetes
OTU_53	208.74	148	17.14	0.28	0.84	0.08	0.38	0	0	0	0	0	0	0	0	0	0	0	0	0	0	0	0	0	0	0	0	0	0	0	0	0	0	0	Fungi	Ascomycota	Saccharomycetes	Saccharomycetales	Saccharomycodaceae	Hanseniaspora	Hanseniaspora occidentalis var occidentalis
OTU_58	0	0	0	0	0	0	0	0	0	0	0	0	0	0	0	0	0	0	0	0	0	0	0	0	0	88.92	0	0	0	0	0.14	0	259.94	6	Fungi	Basidiomycota	Basidiomycota	Basidiomycota	Basidiomycota	Basidiomycota	Basidiomycota
OTU_31	0	0	0	0	0	0	0	0	0.06	0	0	0	0	0	0	0	0	0	0	0	0	0	40.76	8.5	0	33.88	97.2	0.26	70.98	9.16	29.08	0.62	8.9	47.48	Fungi	Ascomycota	Saccharomycetes	Saccharomycetales	Pichiaceae	Pichiaceae	Pichiaceae
OTU_44	38.04	0	0	0	0	0	0	0	0	0	0	0	287.88	0	0	0	0	0	0	0	0	0	0	0	0	0	0	0	0	0	0	0	0	0	Fungi	Ascomycota	Pezizomycotina	Pezizomycotina	Pezizomycotina	Pezizomycotina	Pezizomycotina
OTU_49	0	0	0	0	0	0	0	0	0	0	0	0	0	0.08	0	153.62	0	0	165.24	0	0	0	0	0	0	0	0	0	0	0	0	0.46	0	0	Fungi	Ascomycota	Eurotiomycetes	Eurotiales	Trichocomaceae	Penicillium	Penicillium paneum
OTU_42	0	0	0	0	0	0	0	0	0	0	0	0	0	0	0	0	0	0	0	0	279.3	26.82	0.08	0	0	0	0	0	0	0	0	0.1	0	0	Fungi	Ascomycota	Eurotiomycetes	Eurotiales	Trichocomaceae	Penicillium	Penicillium adametzioides
OTU_38	0	0	0	0	0	0	0	0	0	299.94	0	0	0	0	0	0	0	0	0	0	0	0	0	0	0	0	0	0	0	0	0	0	0	0	Fungi	Ascomycota	Sordariomycetes	Hypocreales	Hypocreales	Hypocreales	Hypocreales
OTU_40	0.04	0	3.46	0	1.82	0	0	0	249.94	0.04	0	0	0	0	0	0	0	0	0	0	0	0	0	0	0	0	0	0	0	0	0	0	0	0.22	Fungi	Ascomycota	Sordariomycetes	Sordariomycetidae Incertae sedis	Glomerellaceae	Glomerella	Colletotrichum chrysanthemi
OTU_79	0	0	0	0	0.04	0	0.06	0.06	77.06	100.4	38.66	17.04	0	0	0	0	0	19.5	0	0	0	0	0	0	0	0	0	0	0	0	0	0	0.12	0.32	Fungi	Ascomycota	Saccharomycetes	Saccharomycetales	Pichiaceae	Pichia	Pichia manshurica
OTU_57	0	0	0	0	0	0	0	0	0	0	0	0	0	0	0	0	0	0	241.52	0	0	0	0	0	0	0	0	0	0	0	0	0	0	0	Fungi	Basidiomycota	Microbotryomycetes	Sporidiobolales	Sporidiobolales Incertae sedis	Rhodosporidium	Rhodosporidium babjevae
OTU_50	0	0	0	0	0	0	0	0	0	2.1	0	0	0	0	0	0	0	0	0	0	187.6	0	1.3	0	41.3	0.84	0	0	0.14	0	0	0	0	0	Fungi	Ascomycota	Saccharomycetes	Saccharomycetales	Saccharomycetales Incertae sedis	Candida	Candida stellata
OTU_46	0	0	0	0	0	0	0	0	0	0	0	0	0	0	0	0	0	0	0	0	218.5	14.12	0.16	0	0	0	0	0	0	0	0	0	0	0	Fungi	Ascomycota	Eurotiomycetes	Eurotiales	Trichocomaceae	Penicillium	Penicillium brevicompactum
OTU_41	230.12	0	0	0	0	0	0	0.08	0	0	0	0	0	0	0	0	0	0	0	0	0	0	0	0	0	0	0	0	0	0	0	0	0	0	Fungi	Ascomycota	Sordariomycetes	Hypocreales	Nectriaceae	Gibberella	Fusarium acutatum
OTU_48	0	0	0	0	0	0	0	0	0	0	0	0	0	0	0	0	229.98	0	0	0	0	0	0	0	0	0	0	0	0	0	0	0	0	0	Fungi	Ascomycota	Pezizomycotina	Pezizomycotina	Pezizomycotina	Pezizomycotina	Pezizomycotina
OTU_36	0	0	0	0	0	0	0	0	0	0	100.08	0	15.4	0.04	0	0	0	0	0.52	1.22	24.42	0	0	0	1.86	1.22	0.12	0.32	72.22	0.36	0	0	0	0	Fungi	Basidiomycota	Basidiomycota	Basidiomycota	Basidiomycota	Basidiomycota	Basidiomycota
OTU_45	0	0	0	0	0	0	0	0	0	198.58	0	0	0	0	0	0	0	0	0	0	0	0	0	0	0	0	0	0	0	0	0	0	0	0	Fungi	Ascomycota	Dothideomycetes	Pleosporales	Didymellaceae	Didymella	Didymella
OTU_17	0	0.5	0	0	0.26	0	0	0	0	0	0	0	0	0	0	0	186.58	0	0	0	0	0	0	0	0	0	0.12	0	0	0	0	0	0	0	Fungi	Ascomycota	Saccharomycetes	Saccharomycetales	Saccharomycetales Incertae sedis	Candida	Candida insectorum
OTU_47	185.74	0	0	0	0	0	0	0	0	0	0	0	0.14	0	0	0	0	0	0	0	0	0	0	0	0	0	0	0	0	0	0	0	0	0	Fungi	Ascomycota	Eurotiomycetes	Eurotiales	Trichocomaceae	Paecilomyces	Paecilomyces marquandii
OTU_128	0	0	0	0	0	0	0	0	0	0	0	0	0	0	0	0	0.08	0	0	0	0	0	0	0	0	0	0	0.16	0.08	161.36	0.12	0.16	17.26	0	Fungi	Ascomycota	Saccharomycetes	Saccharomycetales	Saccharomycetales Incertae sedis	Candida	Candida boidinii
OTU_77	0	0	0	0	0	0	0	0	0	0	0	0	0	0	0	0	0	0	0	0	0	0	0	0	0	0	0	0	0	0	0	0	175.1	0	Fungi	Basidiomycota	Basidiomycota	Basidiomycota	Basidiomycota	Basidiomycota	Basidiomycota
OTU_70	0	0	0	0	0	0	0	0	0	0	0	0	0	0	0	0	0	0	0	0	0	0	1.12	154.28	0	0	0	4.3	2.64	0	0	0	0	0	Fungi	Basidiomycota	Basidiomycota	Basidiomycota	Basidiomycota	Basidiomycota	Basidiomycota
OTU_72	0	0	0	0	0	0	0	0	0	0	0	0	0	0	0	0	0	0	0	0	0	0	0	0	0	0	0	0	0	0	0	0	160.94	0	Fungi	Basidiomycota	Basidiomycota	Basidiomycota	Basidiomycota	Basidiomycota	Basidiomycota
OTU_148	0	0	0	0	0	0	0	0	0	0	0	0	0	0	0	0	0	0	0	0	0	0	0	0	0	120.64	0	0	0	0	0	0	0	0	Fungi	Basidiomycota	Basidiomycota	Basidiomycota	Basidiomycota	Basidiomycota	Basidiomycota
OTU_162	0	0	0	0	0	0	0	0	0	0	0	0	0	0.1	0	0	0	0	0	0	0	0	0	0	0	0	113.24	0	0.46	0	0	1.82	0	0	Fungi	Ascomycota	Eurotiomycetes	Eurotiales	Trichocomaceae	Aspergillus	Aspergillus penicillioides
OTU_56	0	0	0	0	0	0	0	0	0	0	0	0	0	0	0	0	0	0	0	0	113.62	0	0	0	0	0	0	0.22	0	0	0	0	0	0	Fungi	Ascomycota	Eurotiomycetes	Eurotiales	Trichocomaceae	Penicillium	Penicillium steckii
OTU_73	0	0	0	0	0	0	0	0	0	0	0	0	0	0	0	0	0	0	0	0	0	0	0	0	0	0	0	0	0	0	0	0	96.66	5.42	Fungi	Basidiomycota	Basidiomycota	Basidiomycota	Basidiomycota	Basidiomycota	Basidiomycota
OTU_68	0	0	0	0	0	0	0	0	0	0	0	0	0	0	0	0	0	0	0	0	0	0	0	0	0	0	92.74	0	0	0	0	0	0	0	Fungi	Ascomycota	Eurotiomycetes	Eurotiales	Trichocomaceae	Aspergillus	Aspergillus vitricola
OTU_176	5.88	8.64	9.92	12.62	9.5	9.8	7.28	2.88	0	0.1	0.52	0	0	11.96	4.48	0.44	1.04	5.56	0	0	0	0	0	0	0	0	0	0	0	0	0	0	0	0	Fungi	Ascomycota	Saccharomycetes	Saccharomycetales	Pichiaceae	Issatchenkia	Issatchenkia terricola
OTU_63	0	0	0	0	0	0	0	0	0	0	0.14	0	0	90.2	0	0	0	0	0	0	0	0	0	0	0	0	0	0	0	0	0	0	0	0	Fungi	Ascomycota	Dothideomycetes	Pleosporales	Pleosporaceae	Cochliobolus	Curvularia brachyspora
OTU_61	0	0	0	0	0	0	0	0	0	0	52.88	0	0	0	0	0	0	0	0	3.92	14.48	0	0	0.76	6.76	0.4	0	0.14	2.94	0.1	0	0	0	0.24	Fungi	Basidiomycota	Basidiomycota	Basidiomycota	Basidiomycota	Basidiomycota	Basidiomycota
OTU_62	0	0	0	0	0	0	0	0	0	0	0	0	0	0	0	0	75.02	0	0	0	0	0	0	0	0	0	0	0	0	0	0	0	0	0	Fungi	Ascomycota	Saccharomycetes	Saccharomycetales	Saccharomycetales Incertae sedis	Candida	Candida parapsilosis
OTU_87	0	0	0	0	0	0	0	0	0	0	0	0	0	0	0	0	0	0	0	0	0	72.2	0	0	0	0	0	0	0	0	0	0	0	0	Fungi	Ascomycota	Eurotiomycetes	Eurotiales	Trichocomaceae	Paecilomyces	Paecilomyces sinensis
OTU_64	0	0	0	0	0	0	0	68.28	0	0	0	0	0	0	0.82	0	0	0	0	0	0	0	0	0	0	0	0	0	0	0	0	0	0	0	Fungi	Ascomycota	Sordariomycetes	Sordariomycetes	Sordariomycetes	Sordariomycetes	Sordariomycetes
OTU_10	0	0	0.04	0	0	0	0	0.12	0	0	63.42	0	0	0	3.52	0	0	0	0	0.46	0	0	0	0	0.28	0	0	0	0	0.14	0	0	0.18	0.36	Fungi	Ascomycota	Dothideomycetes	Botryosphaeriales	Botryosphaeriaceae	Botryosphaeria	Lasiodiplodia iraniensis
OTU_69	0	0	0	0	6.68	0	0	0	55.74	0	0	0	0	0	0	0	0	0	0	0	0	0	0	0	0	0	0	0	0	0	0	0	0	0	Fungi	Basidiomycota	Tremellomycetes	Tremellales	Tremellaceae	Cryptococcus	Cryptococcus sp AL
OTU_67	58.92	3.24	0	0	0	0	0	0	0	0	0	0	0	0	0	0	0	0	0	0	0	0	0	0	0	0	0	0	0	0	0	0	0	0	Fungi	Ascomycota	Eurotiomycetes	Eurotiales	Trichocomaceae	Penicillium	Penicillium digitatum
OTU_74	0	0	0	0	0	0	0	0	0	0	0	0	0	0	0	57.64	4.42	0	0	0	0	0	0	0	0	0	0	0	0	0	0	0	0	0	Fungi	Ascomycota	Saccharomycetes	Saccharomycetales	Pichiaceae	Pichia	Pichia occidentalis
OTU_75	0	0	0	0	0	0	0	0	0	0	0	0	0	0	0	0	58.9	0	0	0	0	0	0	0	0	0	0	0	0	0	0	0	0	0	Fungi	Basidiomycota	Pucciniomycetes	Septobasidiales	Septobasidiaceae	Septobasidium	Septobasidium sp JBM 2010b
OTU_76	0	0	0	0.12	0	0	0	0	49.58	0	0	0	0	0	0	0	0	0	0	0	0	0	0	0	0	0	0	0	0	0	0	0	0	0	Fungi	Basidiomycota	Agaricomycetes	Polyporales	Steccherinaceae	Irpex	Irpex lacteus
OTU_94	0	0	0	0	0	0	0	0	0	0	0	0	0	0	0	0	0	0	0	0	0	0	0	0	0	0	0	0	0	0	0	0.7	0	46.48	Fungi	Ascomycota	Saccharomycetes	Saccharomycetales	Saccharomycetaceae	Zygowilliopsis	Williopsis californica var dimennae
OTU_16	0	3.56	0	0	0	0	0	0	0	0	0	0.04	0	0	0	0	0	0	14.8	0	0	27.52	0	0	0	0	0	0	0	0	0	0	0	0.32	Fungi	Ascomycota	Ascomycota	Ascomycota	Ascomycota	Ascomycota	Ascomycota
OTU_21	0	0	0	28.66	0	0	0	0	0	0	0	0	0	15.46	0	0.1	0	0	0	0	0	0	0	0	0	0	0	0	0	0	0	0	0.38	0.46	Fungi	Ascomycota	Sordariomycetes	Xylariales	Amphisphaeriaceae	Pestalotiopsis	Pestalotiopsis aquatica
OTU_200	0	0	0	0	0	0	0	0	0	0	0.28	0	0	0	0	0	0	0	0	0	0	0	0	0	0	0	0	0	39.38	0	0	0	0	0	Fungi	Basidiomycota	Basidiomycota	Basidiomycota	Basidiomycota	Basidiomycota	Basidiomycota
OTU_118	0	0	0	0	0	0	0	0	0	0	0	0	0	0	0	0	0	0	0	0	0	0	0	0	0	0	0	0	0	0	0	0	28.36	10.58	Fungi	Basidiomycota	Basidiomycota	Basidiomycota	Basidiomycota	Basidiomycota	Basidiomycota
OTU_80	35	0	0	0	0	0	0	0	0.02	0	0	0	0	0	0	0	0	0	0	0	0	0	0	0	0	0	0	0	0	0	0	0	0	0	Fungi	Ascomycota	Eurotiomycetes	Eurotiales	Trichocomaceae	Eupenicillium	Penicillium raperi
OTU_103	0	0	0	0	0	0	0	0	0	0	0	0	0	0	0	0	0	0	0	0	0	28.04	0	0	0	0	0	0	0	0	0	0	0	0	Fungi	Ascomycota	Sordariomycetes	Xylariales	Amphisphaeriaceae	Seimatosporium	Seimatosporium discosioides
OTU_217	0	0	0	0	0	0	0	0	0	0	0	0	0	0	0	0	0	0	0	0	0	0	5.42	7.54	0	0	5.08	0	4.1	1.2	0.62	0	0.74	0	Fungi	Ascomycota	Saccharomycetes	Saccharomycetales	Pichiaceae	Pichia	Pichia fermentans
OTU_215	0	0	0	0	0	0	0	0	0	0	0	0	0	0	0	0	0	0	0	0	0	0	3.04	6.54	0	0	3.24	0	6.78	1.16	0.78	0	0.2	0.28	Fungi	Ascomycota	Saccharomycetes	Saccharomycetales	Pichiaceae	Pichia	Pichia fermentans
OTU_90	0	0.66	0	0.06	0	0	0.12	0	3.2	0	0	5.42	0	8.32	0.16	0	0	2.24	0	0	0	0	0	0	0	0	0	0	0	0	0	0	0	0	Fungi	Ascomycota	Saccharomycetes	Saccharomycetales	Pichiaceae	Pichia	Candida inconspicua
OTU_96	0	0	0	0	0	0	0	0	0	0	0	8.88	0	0	0	0	0	0	0	0	0	10.94	0	0	0	0	0	0	0	0	0	0	0	0	Fungi	Ascomycota	Saccharomycetes	Saccharomycetales	Saccharomycetaceae	Zygosaccharomyces	Zygosaccharomyces bisporus
OTU_102	0	0	0	0	0	0	0	0	0	0	0	0	0	0	0	0	0	0	0	0	0	0	0	0	0	0	0	0	0	0	0	0	18.54	0	Fungi	Ascomycota	Eurotiomycetes	Eurotiales	Trichocomaceae	Aspergillus	Aspergillus sydowii
OTU_97	0	0	0	0	0	0	0	0	0	0	0	0	0	0	0	0	0	14.42	0	0	0	0	0	0	0	0	0	0	0	0	0	0	0	0	Fungi	Ascomycota	Dothideomycetes	Capnodiales	Mycosphaerellaceae	Cladosporium	Cladosporium halotolerans
OTU_180	0	0	0	0	0	0	0	0	0	0	0	0	0	0	0	0	0	0	0	0	0	0	0.56	0.22	0	0	0.2	1.4	0	1.36	3.46	0	1.72	3.44	Fungi	Ascomycota	Saccharomycetes	Saccharomycetales	Saccharomycetales Incertae sedis	Candida	Candida boidinii
OTU_28	0.1	0	10.54	0	0	0	0	0	0	0	0	0	0	0	0	0	0	0	0	0	0	0	0	0	0	0	0	0	0	0	0	0	0	0	Fungi	Ascomycota	Sordariomycetes	Sordariomycetidae Incertae sedis	Glomerellaceae	Glomerella	Colletotrichum tropicale
OTU_101	0	0	9.84	0	0	0	0	0	0	0	0	0	0	0	0	0	0	0	0	0	0	0	0	0	0	0	0	0	0	0	0	0	0	0	Fungi	Basidiomycota	Agaricomycetes	Agaricomycetes	Agaricomycetes	Agaricomycetes	Agaricomycetes
OTU_178	0.44	1	1.12	1.52	1.06	1	0.62	0.1	0	0	0.24	0	0	0.52	0.44	0.04	0	0.42	0	0	0	0	0	0	0	0	0	0	0	0	0	0	0	0	Fungi	Ascomycota	Saccharomycetes	Saccharomycetales	Pichiaceae	Issatchenkia	Issatchenkia terricola
OTU_106	0	0	0	0	6	0	0	0	0	0	0	0	0	0	0	0	0	0	0	0	0	0	0	0	0	0	0	0	0	0	0	0	0	0	Fungi	Ascomycota	Eurotiomycetes	Chaetothyriales	Chaetothyriales	Chaetothyriales	Chaetothyriales
OTU_113	1.44	0	0	0.1	0	0	0	0	0	0	0	0	0	0	0	4.2	0	0	0	0	0	0	0	0.14	0	0	0	0	0	0	0	0	0	0	Fungi	Basidiomycota	Ustilaginomycotina	Malasseziales	Malasseziales Incertae sedis	Malassezia	Malassezia restricta
OTU_153	0	0	0	0	0	0	0	0	5.58	0	0	0	0	0	0	0	0	0	0	0	0	0	0	0	0	0	0	0	0	0	0	0	0	0	Fungi	Ascomycota	Saccharomycetes	Saccharomycetales	Saccharomycodaceae	Saccharomycodes	Saccharomycodes ludwigii
OTU_30	2.12	1.88	0.52	0	0	0	0	0	0.06	0	0	0	0	0	0	0	0	0	0	0	0	0	0	0	0	0	0	0	0	0	0	0	0	0	Fungi	Ascomycota	Dothideomycetes	Dothideales	Dothioraceae	Kabatiella	Aureobasidium pullulans
OTU_116	0	0	0	0	0	0	0	0	0	0	0	0	0	0	4.34	0	0	0	0	0	0	0	0	0	0	0	0	0	0	0	0	0	0	0	Fungi	Ascomycota	Saccharomycetes	Saccharomycetales	Saccharomycetales Incertae sedis	Candida	Candida incommunis
OTU_205	0	0	0	0	0	0	0	0	0	0	0	0	0	0	0	0	0	0	0	0	0	0	0.66	0	0.3	0.38	0.48	0	1.44	0.78	0	0	0	0	Fungi	Ascomycota	Saccharomycetes	Saccharomycetales	Pichiaceae	Pichia	Pichia fermentans
OTU_198	0	0	0	0	0	0	0	0	0	0	0	0	0	0	0	0	0	0	0	0	1.04	0	0	0	0	2.4	0	0	0	0.58	0	0	0	0	Fungi	Basidiomycota	Basidiomycota	Basidiomycota	Basidiomycota	Basidiomycota	Basidiomycota
OTU_85	0	0	3.72	0	0	0	0	0	0	0	0	0	0	0	0	0	0	0	0	0	0	0	0	0	0	0	0	0	0	0	0	0	0	0	Fungi	Ascomycota	Dothideomycetes	Capnodiales	Mycosphaerellaceae	Selenophoma	Selenophoma eucalypti
OTU_111	0	0	3.66	0	0	0	0	0	0	0	0	0	0	0	0	0	0	0	0	0	0	0	0	0	0	0	0	0	0	0	0	0	0	0	Fungi	Basidiomycota	Microbotryomycetes	Sporidiobolales	Sporidiobolales Incertae sedis	Rhodotorula	Rhodotorula armeniaca
OTU_114	0	0	0	3.48	0	0	0	0	0	0	0	0	0	0	0	0	0	0	0	0	0	0	0	0	0	0	0	0	0	0	0	0	0	0	Fungi	Basidiomycota	Basidiomycota	Basidiomycota	Basidiomycota	Basidiomycota	Basidiomycota
OTU_139	0.08	0	0.06	0	0.18	0	0	0.38	0.02	0.14	0	0	0.3	0	0.68	0.62	0.4	0.26	0	0	0	0	0	0	0	0	0	0	0	0	0	0	0.26	0	Fungi	Ascomycota	Saccharomycetes	Saccharomycetales	Saccharomycodaceae	Hanseniaspora	Hanseniaspora thailandica
OTU_52	0	3.28	0	0	0	0	0	0	0	0	0	0	0	0	0	0	0	0	0	0	0	0	0	0	0	0	0	0	0	0	0	0	0	0	Fungi	Ascomycota	Dothideomycetes	Pleosporales	Pleosporaceae	Alternaria	Alternaria alternata
OTU_230	0	0	0	0	0	0	0	0	1.42	0.84	0.62	0	0.04	0	0	0	0.04	0.3	0	0	0	0	0	0	0	0	0	0	0	0	0	0	0	0	Fungi	Ascomycota	Saccharomycetes	Saccharomycetales	Pichiaceae	Pichia	Pichia manshurica
OTU_117	0	0	2.74	0	0	0	0	0	0	0	0	0	0	0	0	0	0	0	0	0	0	0	0	0	0	0	0	0	0	0	0	0	0	0	Fungi	Ascomycota	Dothideomycetes	Pleosporales	Sporormiaceae	Preussia	Preussia fleischhakii
OTU_146	0.02	0.48	0.16	0.4	0.08	0.04	0.1	0.08	0.2	0.22	0.26	0	0	0.16	0	0	0	0	0	0	0.12	0	0	0	0	0	0	0	0	0	0	0	0.08	0	Fungi	Basidiomycota	Agaricomycetes	Agaricales	Pleurotaceae	Pleurotus	Pleurotus ostreatus
OTU_133	0	0	0	2.02	0	0	0	0	0	0	0	0	0	0	0	0	0	0	0	0	0	0	0	0	0	0	0	0	0	0	0	0	0	0	Fungi	Basidiomycota	Cystobasidiomycetes	Cystobasidiales	Cystobasidiaceae	Occultifur	Occultifur externus
OTU_202	0	0	0	0	0	0	0	0	0	0	0	0	0	0	0	0	0	0	0	0	0	0	0.3	0.14	0.3	0.6	0.44	0	0.2	0	0	0	0	0	Fungi	Ascomycota	Saccharomycetes	Saccharomycetales	Pichiaceae	Pichia	Pichia fermentans
OTU_232	0	0	0	0	0	0	0	0	0.72	0.34	0.1	0.06	0.06	0	0	0	0	0.2	0	0	0	0	0	0	0	0	0	0	0	0	0	0	0	0	Fungi	Ascomycota	Saccharomycetes	Saccharomycetales	Pichiaceae	Pichia	Pichia manshurica
OTU_98	0	0	0	1.48	0	0	0	0	0	0	0	0	0	0	0	0	0	0	0	0	0	0	0	0	0	0	0	0	0	0	0	0	0	0	Fungi	Ascomycota	Eurotiomycetes	Eurotiales	Trichocomaceae	Aspergillus	Aspergillus vitricola
OTU_142	1.3	0	0.14	0	0	0	0	0	0	0	0	0	0	0	0	0	0	0	0	0	0	0	0	0	0	0	0	0	0	0	0	0	0	0	Fungi	Basidiomycota	Ustilaginomycotina	Malasseziales	Malasseziales Incertae sedis	Malassezia	Malassezia globosa
OTU_147	0	0	0	0	0	0	0	0	0	0	0	0	0	0	1.36	0	0	0	0	0	0	0	0	0	0	0	0	0	0	0	0	0	0	0	Fungi	Basidiomycota	Agaricomycetes	Russulales	Peniophoraceae	Entomocorticium	Entomocorticium dendroctoni
OTU_138	0	1.28	0	0	0	0	0	0	0	0	0	0	0	0	0	0	0	0	0	0	0	0	0	0	0	0	0	0	0	0	0	0	0	0	Fungi	Ascomycota	Dothideomycetes	Capnodiales	Mycosphaerellaceae	Davidiella	Cladosporium colombiae
OTU_219	0	0	0	0	0	0	0	0	0	0	0	0	0	0.18	0	0.62	0.22	0.1	0	0	0	0	0	0	0	0	0	0	0	0	0	0	0	0	Fungi	Ascomycota	Saccharomycetes	Saccharomycetales	Saccharomycodaceae	Hanseniaspora	Hanseniaspora opuntiae
OTU_161	0	0	0.92	0	0	0	0	0	0	0	0	0	0	0	0	0	0	0	0	0	0	0	0	0	0	0	0	0	0.14	0	0	0	0	0	Fungi	Ascomycota	Dothideomycetes	Capnodiales	Mycosphaerellaceae	Davidiella	Davidiella
OTU_143	0	0	0	0	0	0	0	0	0	0.48	0	0	0	0	0	0	0	0	0.04	0	0	0	0	0	0	0	0.42	0	0	0	0	0	0	0	Fungi	Basidiomycota	Basidiomycota	Basidiomycota	Basidiomycota	Basidiomycota	Basidiomycota
OTU_152	0	0	0	0	0	0	0	0	0	0	0	0	0	0	0	0	0	0	0	0	0	0	0	0	0	0	0	0.88	0	0	0	0	0	0	Fungi	Ascomycota	Dothideomycetes	Pleosporales	Didymellaceae	Atradidymella	Atradidymella
OTU_131	0	0	0	0	0	0	0	0	0	0	0	0	0	0	0	0	0	0	0	0	0	0	0	0	0	0	0	0	0.82	0	0	0	0	0	Fungi	Ascomycota	Saccharomycetes	Saccharomycetales	Saccharomycopsidaceae	Saccharomycopsis	Saccharomycopsis vini
OTU_207	0	0	0	0	0	0	0	0	0	0.1	0	0	0.24	0.06	0.14	0	0.24	0	0	0	0	0	0	0	0	0	0	0	0	0	0	0	0	0	Fungi	Ascomycota	Saccharomycetes	Saccharomycetales	Saccharomycodaceae	Hanseniaspora	Hanseniaspora thailandica
OTU_125	0	0	0.68	0	0	0	0	0	0	0	0	0	0	0	0	0	0	0	0	0	0	0	0	0	0	0	0	0	0	0	0	0	0	0	Fungi	Ascomycota	Dothideomycetes	Capnodiales	Mycosphaerellaceae	Davidiella	Cladosporium tenellum
OTU_196	0	0	0	0	0	0	0	0	0	0	0	0	0	0	0	0	0	0	0	0	0	0	0	0	0	0	0	0.1	0	0	0.32	0	0	0.24	Fungi	Ascomycota	Saccharomycetes	Saccharomycetales	Saccharomycetales Incertae sedis	Candida	Candida boidinii
OTU_12	0.04	0	0.02	0	0	0	0	0	0	0	0	0	0.1	0	0	0	0	0	0	0	0	0	0	0	0	0	0	0	0	0	0	0.04	0.18	0.22	Fungi	Ascomycota	Dothideomycetes	Botryosphaeriales	Botryosphaeriaceae	Botryosphaeria	Botryosphaeria parva
OTU_22	0	0	0	0	0	0	0.26	0	0	0	0	0	0	0	0	0	0	0	0	0	0	0	0	0	0	0	0	0	0.16	0	0.14	0	0	0	Fungi	Ascomycota	Leotiomycetes	Helotiales	Sclerotiniaceae	Botryotinia	Botryotinia fuckeliana
OTU_187	0.08	0	0	0	0	0.14	0.06	0.04	0	0	0	0	0	0	0	0	0	0	0	0	0	0	0	0	0	0	0	0	0	0	0	0	0.24	0	Fungi	Basidiomycota	Agaricomycetes	Agaricales	Marasmiaceae	Flammulina	Flammulina velutipes
OTU_88	0	0	0	0	0	0	0.02	0	0	0	0.1	0	0	0	0	0	0	0	0.24	0	0	0	0	0	0	0	0	0	0	0	0	0	0	0	Fungi	Ascomycota	Eurotiomycetes	Eurotiales	Trichocomaceae	Penicillium	Penicillium
OTU_206	0	0.22	0	0.12	0	0	0	0	0	0	0	0	0	0	0	0	0	0	0	0	0	0	0	0	0	0	0	0	0	0	0	0	0	0	Fungi	Ascomycota	Saccharomycetes	Saccharomycetales	Pichiaceae	Issatchenkia	Issatchenkia terricola
OTU_175	0	0	0	0	0	0	0	0	0	0	0	0.06	0	0	0	0	0	0	0	0	0	0	0	0	0	0	0	0	0	0	0	0	0	0.24	Fungi	Ascomycota	Saccharomycetes	Saccharomycetales	Saccharomycetales Incertae sedis	Wickerhamomyces	Wickerhamomyces
OTU_199	0	0	0	0	0	0	0	0	0.08	0	0	0	0	0	0	0	0	0.22	0	0	0	0	0	0	0	0	0	0	0	0	0	0	0	0	Fungi	Ascomycota	Saccharomycetes	Saccharomycetales	Pichiaceae	Pichia	Pichia manshurica
OTU_134	0	0	0	0	0	0	0	0	0	0	0	0	0	0	0	0	0	0	0	0	0	0	0	0	0	0	0	0	0	0	0	0	0	0.28	Fungi	Ascomycota	Eurotiomycetes	Eurotiales	Trichocomaceae	Eurotium	Eurotium herbariorum
OTU_223	0	0	0	0	0	0	0	0	0	0	0	0	0	0	0	0	0	0	0	0	0	0	0	0	0	0	0	0	0	0	0	0.28	0	0	Fungi	Ascomycota	Eurotiomycetes	Eurotiales	Trichocomaceae	Eupenicillium	Eupenicillium
OTU_218	0	0	0	0	0.06	0.14	0.04	0	0	0	0	0	0	0	0	0	0	0	0	0	0	0	0	0	0	0	0	0	0	0	0	0	0	0	Fungi	Ascomycota	Saccharomycetes	Saccharomycetales	Pichiaceae	Issatchenkia	Issatchenkia terricola
OTU_182	0	0.16	0	0	0	0	0	0	0	0	0	0	0	0	0	0	0	0	0	0	0	0	0	0	0	0	0	0	0	0	0	0	0	0	Fungi	Ascomycota	Dothideomycetes	Pleosporales	Phaeosphaeriaceae	Phaeosphaeriaceae	Phaeosphaeriaceae
OTU_81	0	0	0	0	0	0	0.14	0	0	0	0	0	0	0	0	0	0	0	0	0	0	0	0	0	0	0	0	0	0	0	0	0	0	0	Fungi	Basidiomycota	Tremellomycetes	Tremellales	Tremellales	Tremellales	Tremellales
OTU_66	0	0	0	0	0	0	0	0	0	0	0	0	0	0	0	0	0	0	0	0	0	0	0	0	0	0	0	0	0	0	0	0	0.12	0	Fungi	Ascomycota	Dothideomycetes	Botryosphaeriales	Botryosphaeriaceae	Botryosphaeria	Fusicoccum fabicercianum
OTU_24	0	0	0	0	0	0	0	0.1	0	0	0	0	0	0	0	0	0	0	0	0	0	0	0	0	0	0	0	0	0	0	0	0	0	0	Fungi	Ascomycota	Dothideomycetes	Botryosphaeriales	Botryosphaeriaceae	Botryosphaeria	Diplodia seriata
OTU_59	0	0	0	0	0	0	0	0	0.1	0	0	0	0	0	0	0	0	0	0	0	0	0	0	0	0	0	0	0	0	0	0	0	0	0	Fungi	Ascomycota	Saccharomycetes	Saccharomycetales	Saccharomycetales Incertae sedis	Candida	Candida oleophila

## Sheet: Fruit_OTU table
Operational taxonomic unit (OTU) table with fungal texonomic classification of 35 fruit samples
#OTU	S37-ITS	S38-ITS	S39-ITS	S40-ITS	S41-ITS	S42-ITS	S43-ITS	S44-ITS	S45-ITS	S46-ITS	S47-ITS	S48-ITS	S49-ITS	S50-ITS	S51-ITS	S52-ITS	S53-ITS	S54-ITS	S55-ITS	S56-ITS	S57-ITS	S58-ITS	S60-ITS	S61-ITS	S62-ITS	S63-ITS	S64-ITS	S65-ITS	S66-ITS	S67-ITS	S68-ITS	S69-ITS	S70-ITS	S71-ITS	S72-ITS	kingdom	phylum	class	order	family	genus	RDP species
OTU_2	5402.8	2039.5	5590.36	2709.18	1254.56	6180.24	661.5	110.02	390.44	134.86	4059.16	9939.78	2.4	783.86	7.3	1.44	77.48	13.82	0.6	0.94	2.06	0.92	2.88	1.3	0.22	63.74	2937.86	1.4	5.82	0.48	2.3	0.56	1750.74	1.02	0.88	Fungi	Ascomycota	Saccharomycetes	Saccharomycetales	Saccharomycetales Incertae sedis	Candida	Candida quercitrusa
OTU_5	174.34	6445.22	765.02	1449.46	3523.7	1598.72	3451.32	5151.48	34	584.18	2139.96	1.78	121.18	7508.34	761.12	55.88	2934.64	5062.04	3.3	6.38	0.62	5.06	0	15.56	38.08	142.94	72.48	75.94	201.36	480.96	54.9	0	32.36	1.08	0	Fungi	Ascomycota	Saccharomycetes	Saccharomycetales	Saccharomycodaceae	Hanseniaspora	Hanseniaspora thailandica
OTU_9	0	0	0.08	0	0	0	0	0	0.1	0	0.38	0.36	0	0	0	0	0	0	0	0	0.24	0.38	1.08	0.38	507.52	892.86	15.02	1.26	3.98	159.92	4209.56	9984.78	560.86	7158.5	9959.2	Fungi	Ascomycota	Eurotiomycetes	Eurotiales	Trichocomaceae	Penicillium	Penicillium expansum
OTU_4	0	0.18	0	0.58	0	0.14	0.12	0.1	0	1.08	0	0	0.56	0.3	0.3	0.32	1.26	0.92	2.4	0.28	0	0.48	0.54	8841.76	636.22	3899.4	953.24	2395.5	6244.04	1330.12	992.18	1.2	4728.94	148.62	0	Fungi	Ascomycota	Saccharomycetes	Saccharomycetales	Pichiaceae	Pichia	Pichia fermentans
OTU_1	3020.44	1222.46	2933.76	2421.76	3455.08	1845.38	5492.56	265.82	5	1038.42	670.06	6.56	2.16	1464.92	433.82	2.34	1513.3	3621.18	3.56	1.1	0.4	1.7	0	0.7	2.02	3.32	0.86	1.28	1.14	0.68	0	0.44	0.12	0	0	Fungi	Ascomycota	Saccharomycetes	Saccharomycetales	Pichiaceae	Issatchenkia	Issatchenkia terricola
OTU_3	1.84	7.48	1.02	0.74	0.72	1.76	1.44	2.28	9375.04	6886.32	2854.26	45.82	0	0.42	0.42	0.14	0	1174.08	0.26	0.52	2.02	7476.78	0.18	0	0	0	0	0	0	0	0.08	1.26	0.26	0	0.42	Fungi	Ascomycota	Saccharomycetes	Saccharomycetales	Pichiaceae	Pichia	Pichia manshurica
OTU_6	0.04	0	0.68	0.18	1.24	1.98	0.34	0.12	0.74	0.1	0	0.06	1.3	0.36	0	0.14	0.56	1.38	0	1.4	0.62	0	2.1	591.84	86.7	2760.26	5386.38	6755.68	522.36	19.06	1012.4	4.42	730.84	1.06	1.24	Fungi	Ascomycota	Saccharomycetes	Saccharomycetales	Saccharomycetales Incertae sedis	Candida	Candida boidinii
OTU_14	0.28	0	0	0	0	0	0.44	0	0.08	0	0.04	0.54	0.1	0.38	0.08	0	0	0	8462.26	5592.2	401.8	158.08	2215.66	0.34	0.34	0.32	0	0	0	0.46	0	0.1	0	0	0.36	Fungi	Ascomycota	Saccharomycetes	Saccharomycetales	Saccharomycetaceae	Zygosaccharomyces	Zygosaccharomyces bailii
OTU_12	0.44	2.84	367.14	0.04	1569.42	1.5	5.26	0.16	3.14	966.6	0.06	0.18	9858.58	1.26	0.36	0.08	13.16	87.34	0.74	0.84	0.48	1.26	0	1.3	0	0	0	0.12	0	0	0	0	0	0	0	Fungi	Ascomycota	Dothideomycetes	Botryosphaeriales	Botryosphaeriaceae	Botryosphaeria	Botryosphaeria parva
OTU_10	0.22	0	0.78	0.12	0.12	0.2	0.54	4380.72	0	3.72	0.22	0.82	0	0	8469.38	0.12	0.14	0.14	0	2.98	0.72	1.64	0	0	0	1.16	0	0	0	0	0.32	0	0	0	0	Fungi	Ascomycota	Dothideomycetes	Botryosphaeriales	Botryosphaeriaceae	Botryosphaeria	Lasiodiplodia iraniensis
OTU_13	0	0	0	0.22	0	0	0	0	0	0	0.08	0	0	0	0	9935.34	0.08	0.64	0.16	0.2	0	0	0	0	0	0	0.22	0	0	0	0	0	0	0	0	Fungi	Ascomycota	Saccharomycetes	Saccharomycetales	Saccharomycetaceae	Saccharomyces	Saccharomyces cerevisiae
OTU_16	0.2	134	1.4	0.42	0	0	0	0	0	0	0	0.4	0	0.64	0	0	0	0	705.42	97.78	139.22	1.7	7564.92	0	12.66	0.38	0.38	0	0	0	0	0.36	0.18	0	1.02	Fungi	Ascomycota	Ascomycota	Ascomycota	Ascomycota	Ascomycota	Ascomycota
OTU_124	0.3	1.94	0.2	2.68	0.18	0.16	4.86	0.84	0.44	0	0	0	0.2	19.82	1.78	0.14	1.14	0.16	0	0	5.5	2.88	0.48	0.24	7646.72	2.92	72.98	7.92	60.7	0.22	0.12	0.4	0.12	0	0	Fungi	Ascomycota	Saccharomycetes	Saccharomycetales	Saccharomycodaceae	Hanseniaspora	Hanseniaspora guilliermondii
OTU_22	0	0	0	0	0	0	0.08	0	0	0	0	0	0	0	0	0	0	0	0.26	0	25.94	0	0	0.76	0.1	0.72	0	0	0	7022.68	8.34	0.24	0.32	0	0	Fungi	Ascomycota	Leotiomycetes	Helotiales	Sclerotiniaceae	Botryotinia	Botryotinia fuckeliana
OTU_23	0	0	0	0	0	0	0	0	0	0	0.12	0	0	0	0.3	0	0.14	0	219.3	573.9	4651.84	452.46	9.04	0	0.38	0	0	0	0	0	0	0.16	0	0	0	Fungi	Ascomycota	Saccharomycetes	Saccharomycetales	Saccharomycetaceae	Zygosaccharomyces	Zygosaccharomyces bisporus
OTU_17	0.14	20.28	35.7	0.16	0.44	0.96	0	0	0	0	0.4	0.44	0.5	1.78	0.18	0.14	5155.86	0.18	0.86	0.54	0.14	0.64	0	0	0	0	0	1.24	0	0	0	0	0	0	0	Fungi	Ascomycota	Saccharomycetes	Saccharomycetales	Saccharomycetales Incertae sedis	Candida	Candida insectorum
OTU_26	0	0	0	0	0	0	0	0	0	0	0.12	0	0.06	0	0.14	0.14	0.18	0.26	117.28	3565.1	0.12	0	29.52	0	0	0	0	0	0	0	0	0	0	0	0	Fungi	Ascomycota	Sordariomycetes	Diaporthales	Schizoparmaceae	Pilidiella	Pilidiella granati
OTU_21	2.42	0	42.04	3328.02	0	0.16	0.26	63.92	0	0.48	136.96	0.24	3.86	14.14	3.54	0	59.04	0.58	0	0	0	0	0	0	0	0	0	0	0	0	0	0	0	0	0	Fungi	Ascomycota	Sordariomycetes	Xylariales	Amphisphaeriaceae	Pestalotiopsis	Pestalotiopsis aquatica
OTU_15	0	0	0	0	0	0.72	0.16	0	0	0	0	0	0	0	0	0	0	0.08	0.12	0	0.2	0	0	1.72	13.3	1.2	4.78	0.42	2131.66	631.06	72.5	0	19.78	0.52	0	Fungi	Basidiomycota	Basidiomycota	Basidiomycota	Basidiomycota	Basidiomycota	Basidiomycota
OTU_24	0	0	0	0	0	0	0	0	0	0	0	0	0	0	0	0	0	0	0	0	0	0	0	0	0.12	0	0.5	0.22	0.06	2.06	2604.46	1.54	0.32	0	35.38	Fungi	Ascomycota	Dothideomycetes	Botryosphaeriales	Botryosphaeriaceae	Botryosphaeria	Diplodia seriata
OTU_120	0	0	0	0	0	0	0	0	0.22	0.24	0	0	0	0	0	0	0	0	0	0	0	3.22	0	0	6.54	0.86	0	0	0	0	0	0	0.56	2568.34	0.3	Fungi	Ascomycota	Eurotiomycetes	Eurotiales	Trichocomaceae	Eupenicillium	Eupenicillium
OTU_123	0	0.62	0	0	0	0	0	0	0	0	0	0	0	0	0	0	0	0	0.28	0	0	0	0	526.66	60.64	45.28	33.58	287.68	381.64	133.24	80.62	0.32	892.14	0.34	0	Fungi	Ascomycota	Saccharomycetes	Saccharomycetales	Pichiaceae	Pichia	Pichia fermentans
OTU_79	0	0	0	0	0	0	0	0	110.22	44.94	24.34	0.28	0.24	0	0	0.14	0	9.78	0.44	0.54	0.2	1758.2	0	0	0	0	0	0	0	0	0	0	0.06	0	0	Fungi	Ascomycota	Saccharomycetes	Saccharomycetales	Pichiaceae	Pichia	Pichia manshurica
OTU_19	0	0	0	0	0	0	0	0	0	0	1.12	0.22	0.22	0	0	0	0	0.18	80.76	0	1774.96	0.26	21.86	0	31.44	0	0	0	0	0.38	0	0	0	0	0	Fungi	Ascomycota	Eurotiomycetes	Eurotiales	Trichocomaceae	Eupenicillium	Penicillium glabrum
OTU_30	0.24	0	0	0	0	0	0	0	0	0	0	0	0.2	0	0	0	0.02	0	0.2	0	1475.62	0	0	0	23.6	0	0	0	0.4	0	0.12	0.12	0.06	0.48	0	Fungi	Ascomycota	Dothideomycetes	Dothideales	Dothioraceae	Kabatiella	Aureobasidium pullulans
OTU_29	0	0	0	0	0	0	0	0	0	0	0	0.18	0	0	0	0	0	0	53.76	0	13.5	46.48	3.88	0	6.66	307.72	127.98	7.26	10.46	23.36	441.5	0.6	218.04	5.7	0	Fungi	Ascomycota	Saccharomycetes	Saccharomycetales	Trichomonascaceae	Zygoascus	Zygoascus hellenicus var hellenicus
OTU_221	149.32	45.54	11.92	48.64	12.34	329.9	0.1	0	0	0	0	0	0	1.28	1.12	0	0.58	0.18	0	0	0.4	1.82	0.12	0.22	2.86	45.46	45.4	328	65.16	6.82	1.98	0.34	1.82	2.52	0	Fungi	Ascomycota	Saccharomycetes	Saccharomycetales	Saccharomycodaceae	Hanseniaspora	Hanseniaspora uvarum
OTU_36	0	0	0	0	0	0	0.14	0	0.14	0	26.64	0	0	0	0	0	0	0	2.9	0	566.26	18.34	110.42	6.16	3.56	41.98	19.32	23.88	4.68	30.44	99.2	0	90.8	0	0	Fungi	Basidiomycota	Basidiomycota	Basidiomycota	Basidiomycota	Basidiomycota	Basidiomycota
OTU_28	984.74	0	4.82	0.12	1.06	1	0.1	0.14	0.08	0.26	0	0	0	0	0	0	0	1.44	0	0	0	0	0	0	0	0	0	0	0	0	0	0	0	0	0	Fungi	Ascomycota	Sordariomycetes	Sordariomycetidae Incertae sedis	Glomerellaceae	Glomerella	Colletotrichum tropicale
OTU_18	244.62	0.2	0.04	5.9	4.08	10.1	262.06	13.94	35.58	5.52	0.02	0	0	0.36	97.3	0	0.66	0.2	0.16	0	0	0	0.2	0.34	160.76	1.34	1.14	0	21.46	0	12.84	0.14	27.32	0.24	0	Fungi	Ascomycota	Saccharomycetes	Saccharomycetales	Pichiaceae	Issatchenkia	Issatchenkia hanoiensis
OTU_31	0	0	0	0	0	0.14	0	0	0	0	0	0	0	0	0	0	0	0	0	0	0	0	0	1.04	15.76	101.94	7	0	102.62	9.08	58.4	0.22	418.8	1.58	0	Fungi	Ascomycota	Saccharomycetes	Saccharomycetales	Pichiaceae	Pichiaceae	Pichiaceae
OTU_33	0	0	0	0	0	0	0.12	0	0	0	0	0	0	0	0	0	0	0	0	0	0	0	0	0	0	566.7	0.82	0	0	0	2.1	0.12	116.84	19.98	0	Fungi	Basidiomycota	Basidiomycota	Basidiomycota	Basidiomycota	Basidiomycota	Basidiomycota
OTU_11	0	0	0	0	0	0	0	0	0	0	0.48	0	0	0.34	0	0	0	0	292.64	0	249.16	0.38	1.06	0	120.26	0	0	0	0	0	0.1	0	0	0	0	Fungi	Ascomycota	Eurotiomycetes	Eurotiales	Trichocomaceae	Aspergillus	Aspergillus awamori
OTU_20	2.76	39.14	49.16	9.24	0.7	0	29.98	8.32	25.06	322.18	65.76	2.14	1.48	1.3	0	0	8.9	0	0	0	0	0	0	0	0.32	10.68	10.86	0	19.24	0	0	0	0.12	0	0.34	Fungi	Ascomycota	Saccharomycetes	Saccharomycetales	Debaryomycetaceae	Meyerozyma	Meyerozyma caribbica
OTU_194	1.58	22.44	5.88	6.74	0	0	0.26	0	0	0	0	0	0	195.72	193.44	0	78.14	15.98	0	0	0.94	0	0	0	0	0.4	0	0	0	0	0	0	0	0	0	Fungi	Ascomycota	Saccharomycetes	Saccharomycetales	Saccharomycodaceae	Hanseniaspora	Hanseniaspora opuntiae
OTU_195	0.28	0	0	0.12	0	0.12	0	0	0	0	0	0	0	0.6	0	0	0	0.16	0	0	0	0	0	1.78	12.48	78.36	39.1	15.1	184.36	113.74	1.34	0	27.24	0	0	Fungi	Ascomycota	Saccharomycetes	Saccharomycetales	Saccharomycodaceae	Hanseniaspora	Hanseniaspora uvarum
OTU_35	0	0	0	0	0	0	0	0	0	0	0	0	0	0	0	0	0	0	0	0	0	0	0	0	0	247.22	0.18	0	0.16	0	4.04	0.38	140.44	5.18	0	Fungi	Basidiomycota	Basidiomycota	Basidiomycota	Basidiomycota	Basidiomycota	Basidiomycota
OTU_52	0.28	0	0	0	0	0	0	0	0	0	0.08	0	0	0	0	0	0	0	0	143.3	0	0	0	0	0	0	0	0	1.2	0.42	174.94	0	3.36	3.52	0	Fungi	Ascomycota	Dothideomycetes	Pleosporales	Pleosporaceae	Alternaria	Alternaria alternata
OTU_61	0	0	0	0	0	0	0.12	0	0	0	15.88	0	0	0	0	0	0	0	0.22	0	69.62	32.62	14.12	0	15.98	15	3.22	67.26	9.62	1.38	31.2	0	28.06	0	0	Fungi	Basidiomycota	Basidiomycota	Basidiomycota	Basidiomycota	Basidiomycota	Basidiomycota
OTU_58	0	0	0	0	0	0	0	0	0	0	0	0	0	0	0	0	0	0	0	0	0	0	0	0	0	201.26	0.12	0	0	0	0.3	0.2	61.58	5.32	0	Fungi	Basidiomycota	Basidiomycota	Basidiomycota	Basidiomycota	Basidiomycota	Basidiomycota
OTU_59	0	0	0	0	0	0	0	0	0	0	0	0	0	0	0	0	0	0	0	0	0	0	0	0	0	7.02	184.64	0.46	0.34	0	17.24	0.14	1.14	15.48	0	Fungi	Ascomycota	Saccharomycetes	Saccharomycetales	Saccharomycetales Incertae sedis	Candida	Candida oleophila
OTU_60	0	0	0	0	0	0	0	0	0	0	0	0	0	0	0	0	0	0	0	0	0	0	0	0	196.18	0	0	0	0	0	0	0	0	0	0	Fungi	Ascomycota	Sordariomycetes	Hypocreales	Nectriaceae	Microcera	Microcera
OTU_162	0	0	0	0	0.1	0	0	0	0	0	0	0	0	0	0	0	0	0	0	0	0	0	0	0	195.26	0	0	0	0	0.16	0.52	0	0	0	0	Fungi	Ascomycota	Eurotiomycetes	Eurotiales	Trichocomaceae	Aspergillus	Aspergillus penicillioides
OTU_118	0	0	0	0	0	0	0	0	0	0	0	0	0	0	0	0	0	0	0	0	0	0	0	0	2.06	121.4	0.3	0	0	0.26	0.28	0.34	40.64	0.14	0	Fungi	Basidiomycota	Basidiomycota	Basidiomycota	Basidiomycota	Basidiomycota	Basidiomycota
OTU_55	0	0	0	0	0	0	0	0	0	0	0	0	0	0	0	0	0	0	0	0	0	0	0	0	0	125.24	0	0	0	0	0.58	0.14	26.82	4.6	0	Fungi	Basidiomycota	Basidiomycota	Basidiomycota	Basidiomycota	Basidiomycota	Basidiomycota
OTU_66	0	10.24	9.16	0	120.44	0	0	0.1	0.1	0	0	0	0	0	0	0	0	0	0	0	0	0	0	0	0	0	0	0	0	0	0	0	0	0	0	Fungi	Ascomycota	Dothideomycetes	Botryosphaeriales	Botryosphaeriaceae	Botryosphaeria	Fusicoccum fabicercianum
OTU_40	0.22	0.08	103.94	0	8.22	23.92	0	0.04	0	0	0	0	0	0	0	0	0	0	0	0	0	0	0	0	0	0	0	0	0	0	0	0	0	0	0	Fungi	Ascomycota	Sordariomycetes	Sordariomycetidae Incertae sedis	Glomerellaceae	Glomerella	Colletotrichum chrysanthemi
OTU_25	0	0	0	0	0	0	0	0	0	0	0	0	0.48	0	0	0	128.96	1.74	0	0	0	0	0	0	0	0	0	0	0	0	0	0	0	0	0	Fungi	Ascomycota	Saccharomycetes	Saccharomycetales	Saccharomycetales Incertae sedis	Candida	Candida jaroonii
OTU_78	0	0	0	0	0	0	0	0	0	0	0	0	0	0	0	0	0	0	0	0	126.62	0	0	0	0	0	0	0	0	0	0	0	0	0	0	Fungi	Ascomycota	Dothideomycetes	Dothideales	Dothideales	Dothideales	Dothideales
OTU_73	0	0	0	0	0	0	0	0	0	0	0	0	0	0	0	0	0	0	0	0	0	0	0	0	0	90.22	0.2	0	0	0.34	0	0.26	26.92	1.52	0	Fungi	Basidiomycota	Basidiomycota	Basidiomycota	Basidiomycota	Basidiomycota	Basidiomycota
OTU_128	0	0	0	0	0	0	0	0	0	0	0	0	0	0	0	0	0	0	0	0	0	0	0	0	0	36.6	2.74	0	0	0	61.3	0	1.02	0	0	Fungi	Ascomycota	Saccharomycetes	Saccharomycetales	Saccharomycetales Incertae sedis	Candida	Candida boidinii
OTU_71	0.32	0	0	0.2	0	0.04	67.46	0	0	0	0	0	0	0	18.34	0	11.7	0.18	0	0	0	0	0	0	0	0	0	0	0	0	0	0	0	0	0	Fungi	Ascomycota	Sordariomycetes	Diaporthales	Diaporthaceae	Phomopsis	Phomopsis oryzae
OTU_91	0	0	0	0	0	0	0	0	0	0	0	0	0	0	0	0	0	0	11.78	0	77.28	6.22	0	0	0	0	0	0	0	0	0	0	0	0	0	Fungi	Ascomycota	Saccharomycetes	Saccharomycetales	Saccharomycetaceae	Zygosaccharomyces	Zygosaccharomyces bisporus
OTU_56	0	0	0	0	0	0	0.16	0	0	0	0	0	0	0	0	0	0	0	10.74	0.22	54.92	0	12.2	0	9.3	0	0	0	0	0	0	0	0	0	0	Fungi	Ascomycota	Eurotiomycetes	Eurotiales	Trichocomaceae	Penicillium	Penicillium steckii
OTU_46	0	0	0	0	0	0	0	0	0	0	0	0	0	0	0	0	0	0	27.18	11.62	32.52	0	3.34	0	0	0	0	0	0	0	0	0	0	0.14	0	Fungi	Ascomycota	Eurotiomycetes	Eurotiales	Trichocomaceae	Penicillium	Penicillium brevicompactum
OTU_96	0	0	0	0	0	0	0	0	0	0	0	0	0	0	0	0	0	0	0.9	0	68.4	0.28	0.06	0	0	0	0	0	0	0	0	0	0	0	0	Fungi	Ascomycota	Saccharomycetes	Saccharomycetales	Saccharomycetaceae	Zygosaccharomyces	Zygosaccharomyces bisporus
OTU_92	0	0	0	0	0	0	0	0	0	0	0	0	0	0	0	0	0	0	0	0	0	0	0	0	0	40.86	0	0	0	5.76	21.44	0	0	0	0	Fungi	Basidiomycota	Basidiomycota	Basidiomycota	Basidiomycota	Basidiomycota	Basidiomycota
OTU_148	0	0	0	0	0	0	0	0	0	0	0	0	0	0	0	0	0	0	0	0	0	0	0	0	0	67.56	0	0	0	0	0	0	0	0.16	0	Fungi	Basidiomycota	Basidiomycota	Basidiomycota	Basidiomycota	Basidiomycota	Basidiomycota
OTU_42	0	0	0	0	0	0	0	0	0	0	0	0	0	0	0	0	0	0	1.12	0	65.62	0	0.9	0	0	0	0	0	0	0	0	0	0	0	0	Fungi	Ascomycota	Eurotiomycetes	Eurotiales	Trichocomaceae	Penicillium	Penicillium adametzioides
OTU_70	0	0	0	0	0	0	0	0	0	0	0	0	0	0	0	0	0	0	0	0	0	0	0	0	52.14	0.46	2.32	0	9.82	0.5	0.46	0	0	0	0	Fungi	Basidiomycota	Basidiomycota	Basidiomycota	Basidiomycota	Basidiomycota	Basidiomycota
OTU_86	0	0	0	0	0	0	0	0	0	0	0	0	0	0	0	0	0.02	0	0	0	63.6	0	0	0	0	0	0	0	0	0	0	0	0	0	0	Fungi	Ascomycota	Sordariomycetes	Xylariales	Amphisphaeriaceae	Amphisphaeriaceae	Amphisphaeriaceae
OTU_32	0	0	0	0	0	0	0	0	0	0	0.18	0	0	0	0	0	0	0	0	0	0	0	0	0	0	0	58.66	0	0	0.24	0	0	0	0	0	Fungi	Ascomycota	Eurotiomycetes	Eurotiales	Trichocomaceae	Aspergillus	Aspergillus penicillioides
OTU_198	0	0	0	0	0	0	0	0	0	0	0	0	0	0	0	0	0	0	0.16	0	23.76	0	3.08	0	0	10.7	0	0	0	0	11.6	0	1.78	0	0	Fungi	Basidiomycota	Basidiomycota	Basidiomycota	Basidiomycota	Basidiomycota	Basidiomycota
OTU_88	0	0	0	0	0	0	0.12	0	0	0	0	0	0	0	0	0	0	0	0	0	0	0	0.4	0	28.06	3.46	7.34	4.1	0	0.78	0.58	0	1.48	0.26	0.18	Fungi	Ascomycota	Eurotiomycetes	Eurotiales	Trichocomaceae	Penicillium	Penicillium
OTU_62	0	0	0	0	0	0	0	0	0	0	0	0	0	0	0	0	0	0	0	0	45.84	0	0	0	0	0	0	0	0	0	0	0	0	0	0	Fungi	Ascomycota	Saccharomycetes	Saccharomycetales	Saccharomycetales Incertae sedis	Candida	Candida parapsilosis
OTU_57	0	0	0	0	0	0	0	0	0	0	0	0	0	0	0	0	0	0	0	0	0	0	0	0	41.2	0	0	0	0.86	0.36	0.62	0	0	0	0	Fungi	Basidiomycota	Microbotryomycetes	Sporidiobolales	Sporidiobolales Incertae sedis	Rhodosporidium	Rhodosporidium babjevae
OTU_84	0	0	0	5.22	35.3	0	0	0	0	0	0	0	0	0	0	0	0	0	0	0	0	0	0	0	0	0	0	0	0	0	0	0	0	0	0	Fungi	Ascomycota	Sordariomycetes	Diaporthales	Valsaceae	Cytospora	Cytospora
OTU_82	1.88	0	38.26	0	0	0	0	0	0	0	0	0	0	0	0	0	0	0	0	0	0	0	0	0	0	0	0	0	0	0	0	0	0	0	0	Fungi	Ascomycota	Dothideomycetes	Botryosphaeriales	Botryosphaeriaceae	Guignardia	Guignardia mangiferae
OTU_95	0	0	0	0	0	0	0	0	0	0	0	0	0	0	0	0	0	0	0	0	39.24	0	0	0	0	0	0	0	0	0	0	0	0	0	0	Fungi	Basidiomycota	Tremellomycetes	Tremellales	Tremellales	Tremellales	Tremellales
OTU_83	0	0	0	0	0	0	0	0	0	0	0	0	0	0	0	0	0	0	0	0	0	0	0	0	0	0	0	0	0	0	0	0	32.96	0	0	Fungi	Ascomycota	Sordariomycetes	Hypocreales	Nectriaceae	Nectria	Nectria
OTU_104	0	0	0	0	0	0	0	0	0	0	0	0	0	0	0	0	0	0	0	0	0	0	0	0	0	26.46	2.44	0	0	0	0.8	0	0	0.14	0	Fungi	Basidiomycota	Microbotryomycetes	Sporidiobolales	Sporidiobolales Incertae sedis	Rhodotorula	Rhodotorula pustula
OTU_99	0	0	0	0	0	0	0	0	0	0	0	0	0	0	0	0	0	0	0	0	0	0	0	0	19.32	0	0	5.62	0.66	0	0	0.98	0.28	0.52	0	Fungi	Ascomycota	Sordariomycetes	Hypocreales	Hypocreales Incertae sedis	Trichothecium	Trichothecium roseum
OTU_98	0	0	0	0	0	0	0	0	0	0	0	0	0	0	0	0	0	0	0	0	0	0	0	0	26.62	0	0	0	0	0	0	0	0	0	0.22	Fungi	Ascomycota	Eurotiomycetes	Eurotiales	Trichocomaceae	Aspergillus	Aspergillus vitricola
OTU_65	0	0	0	0	0	0	0	0	0	0	0	0	0	0	0	0	0	0	0	0	0	26.78	0	0	0	0	0	0	0	0	0	0	0	0	0	Fungi	Ascomycota	Saccharomycetes	Saccharomycetales	Saccharomycodaceae	Hanseniaspora	Hanseniaspora valbyensis
OTU_176	3.2	1.5	3.22	3.48	2.72	2.38	3.66	0.32	0	0.26	0.1	0	0	1.82	0.08	0	0.76	3.16	0	0	0	0	0	0	0	0	0	0	0	0	0	0	0	0	0	Fungi	Ascomycota	Saccharomycetes	Saccharomycetales	Pichiaceae	Issatchenkia	Issatchenkia terricola
OTU_85	0.22	0	24.36	0	0	0	0	0	0	0	0	0	0	0	0	0	0	0	0	0	0	0	0	0	0	0	0	0	0	0	0	0	0	0	0	Fungi	Ascomycota	Dothideomycetes	Capnodiales	Mycosphaerellaceae	Selenophoma	Selenophoma eucalypti
OTU_107	0	0	0	0	0	0	5.08	0	8.08	0.8	0	0	0	0	0	0	8.82	0	0	0	0	0	0	0	0	0	0	0	0	0	0	0	0	0	0	Fungi	Ascomycota	Sordariomycetes	Xylariales	Amphisphaeriaceae	Pestalotiopsis	Pestalotiopsis cocculi
OTU_90	0.62	0.74	0	0.08	0	0	6.62	0.52	3.28	7.18	0	0	0	0.64	0	0	0	0.54	0	0	0	0	0	0	0	0	0	0	0	0	0	0	0	0	0	Fungi	Ascomycota	Saccharomycetes	Saccharomycetales	Pichiaceae	Pichia	Candida inconspicua
OTU_105	0	0	0	0	0	0	0	0	0	0	0	0	0	0	0	0	0	0	0	0	0	0	0	0	0	0	0.56	0	0	0	0	0.24	0	19.24	0	Fungi	Ascomycota	Sordariomycetes	Hypocreales	Hypocreales Incertae sedis	Sarocladium	Acremonium kiliense
OTU_93	0	0	0	0	0	0	0	0	0	0	0	0	0	0	0	0	0	0	0	0	18.28	0	0	0	0	0	0	0	0	0	0	0	0	0	0	Fungi	Basidiomycota	Tremellomycetes	Tremellales	Tremellales	Tremellales	Tremellales
OTU_200	0	0	0	0	0	0	0	0	0	0	0	0	0	0	0	0	0	0	0	0	0	0	0	0	0	0	0.32	0	0	16.7	0.2	0	0.08	0	0	Fungi	Basidiomycota	Basidiomycota	Basidiomycota	Basidiomycota	Basidiomycota	Basidiomycota
OTU_215	0	0	0	0	0	0	0	0	0	0	0	0	0	0	0	0	0	0	0	0	0	0	0	2.18	0.5	0	0	2.38	3.2	0.3	0.38	0	5.64	0	0	Fungi	Ascomycota	Saccharomycetes	Saccharomycetales	Pichiaceae	Pichia	Pichia fermentans
OTU_217	0	0	0	0	0	0	0	0	0	0	0	0	0	0	0	0	0	0	0	0	0	0	0	3.8	0.54	0.96	0	1.28	3.3	0.7	0.46	0	2.96	0	0	Fungi	Ascomycota	Saccharomycetes	Saccharomycetales	Pichiaceae	Pichia	Pichia fermentans
OTU_72	0	0	0	0	0	0	0	0	0	0	0	0	0	0	0	0	0	0	0	0	0	0	0	0	0	13.54	0	0	0	0	0	0	0	0.18	0	Fungi	Basidiomycota	Basidiomycota	Basidiomycota	Basidiomycota	Basidiomycota	Basidiomycota
OTU_27	0	0	0	0	1.4	0	0	0	0	0.18	0	0	2.74	0	7.22	0	0	0	0	0	0	0	0	0	0	0	0	1.52	0	0	0	0	0	0	0	Fungi	Ascomycota	Saccharomycetes	Saccharomycetales	Pichiaceae	Pichia	Pichia jadinii
OTU_77	0	0	0	0	0	0	0	0	0	0	0	0	0	0	0	0	0	0	0	0	0	0	0	0	0	11.3	0	0	0	0	0	0	0	0	0	Fungi	Basidiomycota	Basidiomycota	Basidiomycota	Basidiomycota	Basidiomycota	Basidiomycota
OTU_109	0	0	0	0	0	0	0	0	0	0	0	0	0	0	0	0	0	0	0	0	0	0	0	0	10.68	0	0	0	0	0	0	0	0.3	0	0	Fungi	Ascomycota	Eurotiomycetes	Eurotiales	Trichocomaceae	Penicillium	Penicillium meleagrinum
OTU_43	0	0	0.06	0.28	0	0	1.34	0	0.68	0	1.64	0	0.3	0	0	0	0	0	0.24	0	0	0	0	0	0	0	0	1.04	0	0.2	3.42	0	0	0.38	0	Fungi	Ascomycota	Dothideomycetes	Capnodiales	Mycosphaerellaceae	Davidiella	Davidiella
OTU_110	0	0	0	0	0	0	0	0	0	0	0	0	0	0	0	0	0	0	0	0	0	0	0	0	8.72	0	0	0	0	0	0.74	0	0	0	0	Fungi	Ascomycota	Dothideomycetes	Pleosporales	Pleosporales Incertae sedis	Phoma	Epicoccum nigrum
OTU_53	0.62	3.66	2.58	0.5	0.06	0	0	0	0	0	0	0	0	0	0	0	0	0	0	0	0	0	0	0	0	0	0	0	0	0	0	0	0	0	0	Fungi	Ascomycota	Saccharomycetes	Saccharomycetales	Saccharomycodaceae	Hanseniaspora	Hanseniaspora occidentalis var occidentalis
OTU_108	0	0	7.28	0	0	0	0	0	0	0	0	0	0	0	0	0	0	0	0	0	0	0	0	0	0	0	0	0	0	0	0	0	0	0	0	Fungi	Basidiomycota	Agaricomycetes	Polyporales	Phanerochaetaceae	Phanerochaete	Phanerochaete
OTU_139	0	0.9	0.12	0	0.86	0.16	0.8	0.92	0.08	0	0.5	0	0	0	0.36	0	0.28	0.6	0	0	0	0	0	0	0.42	0	0	0	0	0	0	0	0	0	0	Fungi	Ascomycota	Saccharomycetes	Saccharomycetales	Saccharomycodaceae	Hanseniaspora	Hanseniaspora thailandica
OTU_119	0	0	0	0	0	0	0	0	0	0	0	0	0	0	0	0	0	0	0	0	0	0	0	0	0	0	0	0	0	0	0	0	0	5.68	0	Fungi	Ascomycota	Dothideomycetes	Pleosporales	Venturiaceae	Sympoventuria	Sympoventuria capensis
OTU_211	0	0	0	0	5.48	0	0	0	0	0	0	0	0	0	0	0	0	0	0	0	0	0	0	0	0	0	0	0	0	0	0	0	0	0	0	Fungi	Ascomycota	Dothideomycetes	Botryosphaeriales	Botryosphaeriaceae	Botryosphaeria	Botryosphaeria parva
OTU_49	0	0	0	0	0	0	0	0	0	0	0	0	0	0	0	0	0	0	0	0	0	0	1.14	0	0	0	0	0	0	0	0	0	0	4.3	0	Fungi	Ascomycota	Eurotiomycetes	Eurotiales	Trichocomaceae	Penicillium	Penicillium paneum
OTU_74	0	0	0	0	0	0	0	0	0	0	0	0	0	0	1.72	3.64	0	0	0	0	0	0	0	0	0	0	0	0	0	0	0	0	0	0	0	Fungi	Ascomycota	Saccharomycetes	Saccharomycetales	Pichiaceae	Pichia	Pichia occidentalis
OTU_135	0	0	0	0	0	0	0	0	0	0	0	0	0	0	0	0	0	0	0	0	0	0	0	0	0	4.88	0	0	0.42	0	0	0	0	0	0	Fungi	Ascomycota	Saccharomycetes	Saccharomycetales	Saccharomycodaceae	Kloeckera	Kloeckera lindneri
OTU_115	0	0	0	5.22	0	0	0	0	0	0	0	0	0	0	0	0	0	0	0	0	0	0	0	0	0	0	0	0	0	0	0	0	0	0	0	Fungi	Ascomycota	Saccharomycetes	Saccharomycetales	Saccharomycetales Incertae sedis	Candida	Candida tallmaniae
OTU_201	0	0	0	0	0	0	0	0	0	0	0	0	0	0	0	0	0	0	0	0	0	0	0	0	0	0	0	0	0	0	0	0	0	5.12	0	Fungi	Ascomycota	Eurotiomycetes	Eurotiales	Trichocomaceae	Eupenicillium	Eupenicillium
OTU_230	0	0	0	0	0	0	0	0	1.52	0.54	0.82	0	0	0	0	0	0	0.6	0	0	0	1.42	0	0	0	0	0	0	0	0	0	0	0	0	0	Fungi	Ascomycota	Saccharomycetes	Saccharomycetales	Pichiaceae	Pichia	Pichia manshurica
OTU_41	0	0	0	0	0	0	0	0	0	0	0	0.2	0	0	0	0	0	0	0	0	0	0	0	0	0	0	0	0	0	0	0	0	0	4.68	0	Fungi	Ascomycota	Sordariomycetes	Hypocreales	Nectriaceae	Gibberella	Fusarium acutatum
OTU_45	0	0	0	0	0	0.22	1.4	0	0	0	0	0	0	0	0	0	0	0	0	0	0	0	0	0	0	0	0	1.88	0	0.62	0	0	0.08	0	0	Fungi	Ascomycota	Dothideomycetes	Pleosporales	Didymellaceae	Didymella	Didymella
OTU_125	0.34	0	0	0	0	0	0	0	0	0	0	0	0	0	0	0	0	0	0	0	0	0	0	0	3.28	0	0	0.56	0	0	0	0	0	0	0	Fungi	Ascomycota	Dothideomycetes	Capnodiales	Mycosphaerellaceae	Davidiella	Cladosporium tenellum
OTU_102	0	0	0	0	0	0	0	0	0	0	0	0	0	0	0	0	0	0	0	0	0	0	0	0	0	0	1.14	1.38	0	0.44	0.72	0	0.38	0.08	0	Fungi	Ascomycota	Eurotiomycetes	Eurotiales	Trichocomaceae	Aspergillus	Aspergillus sydowii
OTU_64	0.32	0.3	0	0	0	0	0	0	0	0	0	0	3.44	0	0	0	0	0	0	0	0	0	0	0	0	0	0	0	0	0	0	0	0	0	0	Fungi	Ascomycota	Sordariomycetes	Sordariomycetes	Sordariomycetes	Sordariomycetes	Sordariomycetes
OTU_68	0	0	0	0	0	0	0	0	0	0	0	0	0	0	0	0	0	0	0	0	0	0	0	0	0	0	1.26	2.14	0	0.26	0.38	0	0	0	0	Fungi	Ascomycota	Eurotiomycetes	Eurotiales	Trichocomaceae	Aspergillus	Aspergillus vitricola
OTU_126	0	0	0	0	0	0	0	0	0	0	0	0	0	0	0	0	0	0	0	0	0	0	0	0	0	0	0	0	0	0	0	0	0	3.98	0	Fungi	Ascomycota	Leotiomycetes	Helotiales	Helotiaceae	Cadophora	Cadophora luteo olivacea
OTU_180	0	0	0	0	0	0	0	0	0	0	0	0	0	0	0	0	0	0	0	0	0	0	0	0.16	0.12	0.92	1	1.16	0	0	0.3	0	0.18	0	0	Fungi	Ascomycota	Saccharomycetes	Saccharomycetales	Saccharomycetales Incertae sedis	Candida	Candida boidinii
OTU_158	0	0	0	0	0	0	0	0	0	0	0	0	0	0	0	0	0	0	0	0	0	0	0.28	0	0	0	2.1	0	0	0	1.42	0	0	0	0	Fungi	Basidiomycota	Microbotryomycetes	Sporidiobolales	Sporidiobolales Incertae sedis	Rhodotorula	Rhodotorula nothofagi
OTU_132	0	0	0	0	0	0	0	0	0	0	0	0	0	0	0	0	0	0	0	0	0	0	0	0	0	0	0	0	0	0	0	0	0	3.44	0	Fungi	Ascomycota	Sordariomycetes	Ophiostomatales	Ophiostomataceae	Ophiostoma	Sporothrix inflata
OTU_188	0	0	0	0	0	0	0	0	3	0	0	0	0	0	0	0	0	0	0	0	0	0	0	0	0	0	0	0.44	0	0	0	0	0	0	0	Fungi	Ascomycota	Dothideomycetes	Pleosporales	Didymellaceae	Didymella	Phoma rhei
OTU_205	0	0	0	0	0	0	0	0	0	0	0	0	0	0	0	0	0	0	0	0	0	0	0	1.56	0	0	0.08	0.68	0.2	0.26	0.2	0	0.3	0	0	Fungi	Ascomycota	Saccharomycetes	Saccharomycetales	Pichiaceae	Pichia	Pichia fermentans
OTU_122	0	0	0	0	0	0	0	0	0	0	0	0	0	0	0	0	0	0	0	0	0	0	0	0	0	0	0	0	0.54	0	2.7	0	0	0	0	Fungi	Basidiomycota	Tremellomycetes	Tremellales	Tremellaceae	Cryptococcus	Cryptococcus flavescens
OTU_143	0	0	0	0	0	0	0	0	0	0	0	0	0	0	0	0	0	0	0	0	0	0	0.18	0	0	0.42	0	0.16	0.26	1.08	0	0	1.14	0	0	Fungi	Basidiomycota	Basidiomycota	Basidiomycota	Basidiomycota	Basidiomycota	Basidiomycota
OTU_178	0.08	0	0.5	0.36	0.32	0.1	0.86	0	0	0	0	0	0	0.6	0	0	0.16	0.06	0	0	0	0	0	0	0	0	0.12	0	0	0	0	0	0	0	0	Fungi	Ascomycota	Saccharomycetes	Saccharomycetales	Pichiaceae	Issatchenkia	Issatchenkia terricola
OTU_121	0	0	0	0	0	0	0	0	0	0	0	0	0	0	0	0	3.14	0	0	0	0	0	0	0	0	0	0	0	0	0	0	0	0	0	0	Fungi	Ascomycota	Sordariomycetes	Xylariales	Amphisphaeriaceae	Amphisphaeriaceae	Amphisphaeriaceae
OTU_167	0	0	0	0	0	0	0	0	0	0	0	0	0	0	0	0	0	0	0	0	0	0	0	0	0	0	0	0	0	0	2.18	0	0	0.48	0	Fungi	Ascomycota	Dothideomycetes	Pleosporales	Pleosporaceae	Lewia	Lewia
OTU_131	0	0	0	0	0	0	0	0	0	0	0	0	0	0	0	0	0	0	0	0	0	0	0	0	0	0	0	0	0	2.24	0	0	0	0	0	Fungi	Ascomycota	Saccharomycetes	Saccharomycetales	Saccharomycopsidaceae	Saccharomycopsis	Saccharomycopsis vini
OTU_130	0	0	0	0	0	0	0	0	0	0	0	0	0	0	0	0	0	0	0	0	0	0	0	0	0	0	0	0	2.22	0	0	0	0	0	0	Fungi	Ascomycota	Eurotiomycetes	Eurotiales	Trichocomaceae	Talaromyces	Talaromyces
OTU_160	0	0	0	0	0	0	0	0	0	0	0	0	0	0	0	0	0	0	0	0	0	0	0	0	0	0	0	0	0	0	0	0	0	2.04	0	Fungi	Ascomycota	Dothideomycetes	Pleosporales	Leptosphaeriaceae	Leptosphaeriaceae	Leptosphaeriaceae
OTU_136	0	0	0	0	0	0	0	0	0	0	0	0	0	0	0	0	0	0	0	0	0	0	0	0	0	0	0	1.74	0	0	0	0	0	0.18	0	Fungi	Ascomycota	Pezizomycotina	Pezizomycotina	Pezizomycotina	Pezizomycotina	Pezizomycotina
OTU_234	0	0	0	0	0	0	0	0	0	0	0	0	0	0	0	0	0	0	0	0	0	0	0	0	0	1.6	0	0.18	0	0	0	0	0	0	0	Fungi	Ascomycota	Dothideomycetes	Capnodiales	Mycosphaerellaceae	Mycosphaerella	Phacellium veronicae
OTU_127	1.74	0	0	0	0	0	0	0	0	0	0	0	0	0	0	0	0	0	0	0	0	0	0	0	0	0	0	0	0	0	0	0	0	0	0	Fungi	Basidiomycota	Tremellomycetes	Tremellales	Tremellales Incertae sedis	Hannaella	Hannaella kunmingensis
OTU_34	0	0	0	0	0	0	0	0	0	0	0	0	0	0	1.7	0	0	0	0	0	0	0	0	0	0	0	0	0	0	0	0	0	0	0	0	Fungi	Ascomycota	Saccharomycetes	Saccharomycetales	Saccharomycetales Incertae sedis	Candida	Candida tropicalis
OTU_140	0	0	0	0	0	0	0	0	0	0	0	0	0	0	0	0	0	0	0	0	0	0	0	0	0	0.4	0	0	1.26	0	0	0	0	0	0	Fungi	Ascomycota	Saccharomycetes	Saccharomycetales	Pichiaceae	Pichia	Pichia membranifaciens
OTU_150	0	0	0	0	0	0	0	0	0	0	0	0	0	0	0	0	0	0	0	0	0	0	0	0	0	0	0.22	0.46	0	0	0.7	0	0.04	0	0.2	Fungi	Basidiomycota	Tremellomycetes	Tremellales	Tremellaceae	Cryptococcus	Cryptococcus wieringae
OTU_137	0	0	0	0	0	0	0	0	0	0	0	0	0	0	0	0	0	0	0	0	0	0	0	0	0	0	0	0	1.6	0	0	0	0	0	0	Fungi	Ascomycota	Dothideomycetes	Pleosporales	Pleosporaceae	Pleospora	Pleospora alfalfae
OTU_146	0	0	0	0	0	0	0	0	0	0	0	0	0	0	0	0	0	0	0	0	0	0	0	0	0	0	0	0	0	0	0	0	0	1.54	0	Fungi	Basidiomycota	Agaricomycetes	Agaricales	Pleurotaceae	Pleurotus	Pleurotus ostreatus
OTU_159	0	0	0	0	0	0	0	0	0	0	0	0	0	0	0	0	0	0	0	0	0	0	0	0	0	0	0	0	0	0.7	0.72	0	0	0.1	0	Fungi	Ascomycota	Pezizomycotina	Pezizomycotina	Pezizomycotina	Pezizomycotina	Pezizomycotina
OTU_168	0	0	0	0	0	0	0	0	0	0	0	0	0	0	0	0	0	0	0	0	0	0	0	0	0	0.72	0	0.78	0	0	0	0	0	0	0	Fungi	Ascomycota	Saccharomycetes	Saccharomycetales	Saccharomycetales	Saccharomycetales	Saccharomycetales
OTU_232	0	0	0	0	0	0	0	0	0.6	0.8	0.08	0	0	0	0	0	0	0	0	0	0	0	0	0	0	0	0	0	0	0	0	0	0	0	0	Fungi	Ascomycota	Saccharomycetes	Saccharomycetales	Pichiaceae	Pichia	Pichia manshurica
OTU_229	0	0	0	0	0	0	0	0	0	0	0	0	0	0	0	0	0	0	0	0	0	0	0.36	0	0	1.06	0	0	0	0	0	0	0	0	0	Fungi	Ascomycota	Eurotiomycetes	Eurotiales	Trichocomaceae	Eupenicillium	Eupenicillium
OTU_210	0	0	0	0	0	0	0	0	0	1	0	0	0	0	0	0	0	0	0	0	0	0	0	0	0	0.38	0	0	0	0	0	0	0	0	0	Fungi	Ascomycota	Sordariomycetes	Hypocreales	Nectriaceae	Gibberella	Gibberella
OTU_134	0	0	0	0	0	0	0	0	0	0	0	0	0	0	0	0	0	0	0	0	0	0	0	0	0	0	0	0	1.36	0	0	0	0	0	0	Fungi	Ascomycota	Eurotiomycetes	Eurotiales	Trichocomaceae	Eurotium	Eurotium herbariorum
OTU_156	0	0	0	0	0	0	0	0	0	0	0	0	0	0	0	0	0	1.24	0	0	0	0	0	0	0	0	0	0	0	0	0	0	0	0	0	Fungi	Ascomycota	Eurotiomycetes	Eurotiales	Trichocomaceae	Aspergillus	Aspergillus japonicus
OTU_141	0	0	0	0	0	0	0	0	0	0	0	0	0	0	0	0	0	0	0	0	0	0	0	0	0	0	0	0	0	0	0	0	1.16	0	0	Fungi	Basidiomycota	Agaricomycotina	Agaricomycotina	Agaricomycotina	Agaricomycotina	Agaricomycotina
OTU_175	0	0	0	0	0	0	0	0	0	0	0	0	0	0	0	0	0	0	0	0.16	0	0	0	0	0	0.42	0.16	0	0	0	0	0	0	0.4	0	Fungi	Ascomycota	Saccharomycetes	Saccharomycetales	Saccharomycetales Incertae sedis	Wickerhamomyces	Wickerhamomyces
OTU_144	0	0	0	0	0	0	0	0	0	0	0	0	0	0	0	0	0	0	0	0	0	0	0	0	0	0	0	0	0	0	0	0	1.06	0	0	Fungi	Ascomycota	Sordariomycetes	Diaporthales	Togniniaceae	Togninia	Phaeoacremonium aleophilum
OTU_164	0	0	0	0	0	0	0	0	0	0	0	0	0	0	0	0	0	0	0	0	0	0	0	0	0	0	0	1.06	0	0	0	0	0	0	0	Fungi	Basidiomycota	Tremellomycetes	Tremellales	Tremellaceae	Cryptococcus	Cryptococcus chernovii
OTU_155	1.04	0	0	0	0	0	0	0	0	0	0	0	0	0	0	0	0	0	0	0	0	0	0	0	0	0	0	0	0	0	0	0	0	0	0	Fungi	Ascomycota	Sordariomycetes	Xylariales	Amphisphaeriaceae	Pestalotiopsis	Pestalotiopsis besseyi
OTU_177	0	0	0	0	0	0	0	0	0	0	0	0	0	0	0	0	0	0	0	0	0	0	0	0	0	0	0	0	0	0	1.02	0	0	0	0	Fungi	Basidiomycota	Microbotryomycetes	Sporidiobolales	Sporidiobolales Incertae sedis	Rhodotorula	Rhodotorula
OTU_192	0	0	0	0	0	0	0	0	0	0	0	0	0	0	0	0	0	0	0	0	0.98	0	0	0	0	0	0	0	0	0	0	0	0	0	0	Fungi	Ascomycota	Sordariomycetes	Diaporthales	Valsaceae	Cytospora	Cytospora diatrypelloidea
OTU_174	0	0	0	0	0	0	0	0	0	0	0	0	0	0	0	0	0	0	0	0	0	0	0	0	0	0	0	0	0	0	0	0	0	0.96	0	Fungi	Ascomycota	Sordariomycetes	Sordariomycetidae Incertae sedis	Plectosphaerellaceae	Plectosphaerella	Plectosphaerella
OTU_94	0	0	0	0	0	0	0	0	0	0	0	0	0	0	0	0	0	0	0	0	0	0	0	0	0	0	0	0	0.68	0	0	0	0.2	0	0	Fungi	Ascomycota	Saccharomycetes	Saccharomycetales	Saccharomycetaceae	Zygowilliopsis	Williopsis californica var dimennae
OTU_154	0	0	0	0	0	0	0	0	0	0	0	0	0	0	0	0	0	0.88	0	0	0	0	0	0	0	0	0	0	0	0	0	0	0	0	0	Fungi	Ascomycota	Dothideomycetes	Capnodiales	Mycosphaerellaceae	Mycosphaerella	Mycosphaerella
OTU_157	0	0	0	0	0	0	0	0	0	0	0	0	0	0	0	0	0	0	0	0	0	0	0	0	0	0	0	0	0	0	0	0	0.86	0	0	Fungi	Ascomycota	Dothideomycetes	Botryosphaeriales	Botryosphaeriaceae	Botryosphaeria	Botryosphaeria
OTU_169	0	0	0	0	0.82	0	0	0	0	0	0	0	0	0	0	0	0	0	0	0	0	0	0	0	0	0	0	0	0	0	0	0	0	0	0	Fungi	Ascomycota	Sordariomycetes	Ophiostomatales	Ophiostomataceae	Ophiostoma	Ophiostoma canum
OTU_181	0	0	0	0	0	0	0	0	0	0	0	0	0	0	0	0	0	0	0	0	0	0	0	0	0	0	0	0	0	0	0.7	0	0.12	0	0	Fungi	Ascomycota	Leotiomycetes	Leotiomycetes	Leotiomycetes	Leotiomycetes	Leotiomycetes
OTU_149	0.78	0	0	0	0	0	0	0	0	0	0	0	0	0	0	0	0	0	0	0	0	0	0	0	0	0	0	0	0	0	0	0	0	0	0	Fungi	Ascomycota	Pezizomycotina	Pezizomycotina	Pezizomycotina	Pezizomycotina	Pezizomycotina
OTU_202	0	0	0	0	0	0	0	0	0	0	0	0	0	0	0	0	0	0	0	0	0	0	0	0	0	0	0	0.04	0.72	0	0	0	0	0	0	Fungi	Ascomycota	Saccharomycetes	Saccharomycetales	Pichiaceae	Pichia	Pichia fermentans
OTU_50	0	0	0	0	0	0	0	0	0	0.34	0.22	0	0	0	0	0	0	0	0	0	0	0	0	0	0	0	0	0	0.18	0	0	0	0	0	0	Fungi	Ascomycota	Saccharomycetes	Saccharomycetales	Saccharomycetales Incertae sedis	Candida	Candida stellata
OTU_171	0	0.74	0	0	0	0	0	0	0	0	0	0	0	0	0	0	0	0	0	0	0	0	0	0	0	0	0	0	0	0	0	0	0	0	0	Fungi	Ascomycota	Dothideomycetes	Capnodiales	Mycosphaerellaceae	Mycosphaerella	Mycosphaerella intermedia
OTU_189	0	0	0	0	0	0	0	0	0	0	0	0	0	0	0	0	0	0	0	0	0	0	0	0	0	0	0	0	0	0	0.74	0	0	0	0	Fungi	Basidiomycota	Tremellomycetes	Tremellales	Tremellaceae	Cryptococcus	Cryptococcus carnescens
OTU_191	0	0	0	0	0	0	0.74	0	0	0	0	0	0	0	0	0	0	0	0	0	0	0	0	0	0	0	0	0	0	0	0	0	0	0	0	Fungi	Ascomycota	Pezizomycotina	Pezizomycotina	Pezizomycotina	Pezizomycotina	Pezizomycotina
OTU_116	0	0	0	0	0	0	0	0	0	0	0	0	0	0	0	0	0	0	0	0	0	0	0	0	0	0	0	0	0	0.7	0	0	0	0	0	Fungi	Ascomycota	Saccharomycetes	Saccharomycetales	Saccharomycetales Incertae sedis	Candida	Candida incommunis
OTU_151	0	0	0	0	0	0	0	0	0.68	0	0	0	0	0	0	0	0	0	0	0	0	0	0	0	0	0	0	0	0	0	0	0	0	0	0	Fungi	Ascomycota	Pezizomycotina	Pezizomycotina	Pezizomycotina	Pezizomycotina	Pezizomycotina
OTU_166	0	0	0	0	0	0	0	0	0	0	0	0	0	0	0	0	0	0	0	0	0	0	0	0	0	0	0	0	0	0	0.68	0	0	0	0	Fungi	Ascomycota	Saccharomycetes	Saccharomycetales	Saccharomycetales	Saccharomycetales	Saccharomycetales
OTU_196	0	0	0	0	0	0	0	0	0	0	0	0	0	0	0	0	0	0	0	0	0	0	0	0	0	0	0.42	0.24	0	0	0	0	0	0	0	Fungi	Ascomycota	Saccharomycetes	Saccharomycetales	Saccharomycetales Incertae sedis	Candida	Candida boidinii
OTU_207	0	0	0	0.1	0	0	0	0.24	0	0	0	0	0	0.26	0	0	0	0	0	0	0	0	0	0	0	0	0	0	0	0	0	0	0	0	0	Fungi	Ascomycota	Saccharomycetes	Saccharomycetales	Saccharomycodaceae	Hanseniaspora	Hanseniaspora thailandica
OTU_172	0.56	0	0	0	0	0	0	0	0	0	0	0	0	0	0	0	0	0	0	0	0	0	0	0	0	0	0	0	0	0	0	0	0	0	0	Fungi	Ascomycota	Sordariomycetes	Sordariomycetidae Incertae sedis	Glomerellaceae	Glomerella	Glomerella
OTU_173	0	0	0	0	0	0	0	0	0	0	0	0	0	0	0	0	0.56	0	0	0	0	0	0	0	0	0	0	0	0	0	0	0	0	0	0	Fungi	Ascomycota	Dothideomycetes	Capnodiales	Capnodiaceae	Capnodium	Capnodium coffeae
OTU_179	0	0	0	0	0	0	0	0	0.56	0	0	0	0	0	0	0	0	0	0	0	0	0	0	0	0	0	0	0	0	0	0	0	0	0	0	Fungi	Ascomycota	Saccharomycetes	Saccharomycetales	Saccharomycodaceae	Saccharomycodes	Saccharomycodes ludwigii
OTU_214	0	0	0	0	0	0	0	0	0	0	0	0	0	0	0	0	0	0	0	0	0	0	0	0	0	0	0.56	0	0	0	0	0	0	0	0	Fungi	Ascomycota	Saccharomycetes	Saccharomycetales	Saccharomycodaceae	Hanseniaspora	Hanseniaspora osmophila
OTU_231	0	0	0	0	0	0	0	0	0	0	0	0	0	0	0	0	0	0	0	0	0	0	0	0	0	0	0	0	0	0.34	0.22	0	0	0	0	Fungi	Ascomycota	Taphrinomycetes	Taphrinales	Taphrinaceae	Taphrina	Taphrina carpini
OTU_170	0	0	0	0	0	0	0	0	0	0	0	0	0	0	0	0	0	0	0	0	0	0	0	0	0	0	0	0.54	0	0	0	0	0	0	0	Fungi	Ascomycota	Dothideomycetes	Pleosporales	Phaeosphaeriaceae	Phaeosphaeria	Phaeosphaeria phragmitis
OTU_163	0	0	0	0	0	0	0	0	0.52	0	0	0	0	0	0	0	0	0	0	0	0	0	0	0	0	0	0	0	0	0	0	0	0	0	0	Fungi	Ascomycota	Dothideomycetes	Pleosporales	Pleosporales	Pleosporales	Pleosporales
OTU_233	0	0	0	0	0	0	0	0	0	0	0	0	0	0.52	0	0	0	0	0	0	0	0	0	0	0	0	0	0	0	0	0	0	0	0	0	Fungi	Ascomycota	Dothideomycetes	Capnodiales	Capnodiales	Capnodiales	Capnodiales
OTU_197	0	0	0	0	0	0	0	0	0	0	0	0	0	0	0	0	0	0	0	0	0	0	0	0	0	0	0	0	0	0.5	0	0	0	0	0	Fungi	Basidiomycota	Tremellomycetes	Tremellales	Tremellaceae	Cryptococcus	Cryptococcus victoriae
OTU_37	0	0	0	0	0	0	0	0	0	0	0.32	0	0	0	0	0	0	0	0	0	0	0	0	0	0.16	0	0	0	0	0	0	0	0	0	0	Fungi	Basidiomycota	Tremellomycetes	Tremellales	Tremellaceae	Cryptococcus	Cryptococcus magnus
OTU_224	0	0	0	0	0	0	0	0	0	0	0	0	0	0	0	0	0	0	0	0	0	0	0	0	0	0	0	0	0	0	0.44	0	0	0	0	Fungi	Basidiomycota	Tremellomycetes	Tremellales	Tremellaceae	Cryptococcus	Cryptococcus sp VII Cryptococcus sp CRUB 1154
OTU_206	0	0	0.12	0.24	0.06	0	0	0	0	0	0	0	0	0	0	0	0	0	0	0	0	0	0	0	0	0	0	0	0	0	0	0	0	0	0	Fungi	Ascomycota	Saccharomycetes	Saccharomycetales	Pichiaceae	Issatchenkia	Issatchenkia terricola
OTU_225	0	0	0	0	0	0	0	0	0	0	0	0	0	0	0	0	0	0	0	0	0	0	0	0	0	0	0	0	0	0	0.42	0	0	0	0	Fungi	Basidiomycota	Tremellomycetes	Tremellales	Tremellales Incertae sedis	Dioszegia	Dioszegia
OTU_193	0.4	0	0	0	0	0	0	0	0	0	0	0	0	0	0	0	0	0	0	0	0	0	0	0	0	0	0	0	0	0	0	0	0	0	0	Fungi	Basidiomycota	Microbotryomycetes	Sporidiobolales	Sporidiobolales Incertae sedis	Sporidiobolales Incertae sedis	Sporidiobolales Incertae sedis
OTU_208	0	0	0.4	0	0	0	0	0	0	0	0	0	0	0	0	0	0	0	0	0	0	0	0	0	0	0	0	0	0	0	0	0	0	0	0	Fungi	Ascomycota	Sordariomycetes	Diaporthales	Diaporthaceae	Diaporthe	Diaporthe melonis var. brevistylospora
OTU_186	0	0	0	0	0	0	0	0	0	0	0	0	0	0	0	0	0	0	0	0	0	0	0	0	0	0	0	0	0	0	0	0	0.38	0	0	Fungi	Basidiomycota	Wallemiomycetes	Wallemiales	Wallemiaceae	Wallemia	Wallemia sebi
OTU_190	0	0	0	0	0	0	0	0	0.38	0	0	0	0	0	0	0	0	0	0	0	0	0	0	0	0	0	0	0	0	0	0	0	0	0	0	Fungi	Ascomycota	Pezizomycotina	Pezizomycotina	Pezizomycotina	Pezizomycotina	Pezizomycotina
OTU_226	0	0	0	0	0	0	0	0	0	0	0	0	0	0	0	0	0	0	0	0	0.36	0	0	0	0	0	0	0	0	0	0	0	0	0	0	Fungi	Ascomycota	Sordariomycetes	Diaporthales	Valsaceae	Valsa	Cytospora eucalypticola
OTU_218	0	0	0	0	0	0	0	0	0	0	0	0	0	0.34	0	0	0	0	0	0	0	0	0	0	0	0	0	0	0	0	0	0	0	0	0	Fungi	Ascomycota	Saccharomycetes	Saccharomycetales	Pichiaceae	Issatchenkia	Issatchenkia terricola
OTU_184	0	0	0	0	0.32	0	0	0	0	0	0	0	0	0	0	0	0	0	0	0	0	0	0	0	0	0	0	0	0	0	0	0	0	0	0	Fungi	Ascomycota	Sordariomycetes	Diaporthales	Diaporthaceae	Diaporthe	Diaporthe
OTU_228	0	0	0	0	0	0	0	0	0	0	0	0	0	0	0	0	0	0.28	0	0	0	0	0	0	0	0	0	0	0	0	0	0	0	0	0	Fungi	Ascomycota	Dothideomycetes	Pleosporales	Pleosporaceae	Cochliobolus	Cochliobolus nodulosus
OTU_183	0	0	0	0	0	0	0	0	0	0	0	0	0	0	0	0	0	0	0	0	0	0	0	0	0	0	0	0	0.26	0	0	0	0	0	0	Fungi	Ascomycota	Saccharomycetes	Saccharomycetales	Saccharomycetales	Saccharomycetales	Saccharomycetales
OTU_204	0	0	0	0	0	0	0	0	0	0	0	0	0	0	0	0	0	0	0	0	0	0	0	0	0	0	0	0	0	0	0	0	0	0.26	0	Fungi	Ascomycota	Pezizomycotina	Pezizomycotina	Pezizomycotina	Pezizomycotina	Pezizomycotina
OTU_209	0	0	0	0	0.26	0	0	0	0	0	0	0	0	0	0	0	0	0	0	0	0	0	0	0	0	0	0	0	0	0	0	0	0	0	0	Fungi	Basidiomycota	Agaricomycetes	Polyporales	Polyporaceae	Polyporaceae	Polyporaceae
OTU_213	0	0	0	0	0	0	0	0	0	0	0	0	0	0	0	0	0	0	0	0	0	0	0	0	0	0	0	0	0	0	0	0	0	0	0.26	Fungi	Ascomycota	Eurotiomycetes	Eurotiales	Trichocomaceae	Penicillium	Penicillium expansum
OTU_222	0	0	0	0	0	0	0	0	0	0	0	0	0	0	0	0	0.26	0	0	0	0	0	0	0	0	0	0	0	0	0	0	0	0	0	0	Fungi	Ascomycota	Eurotiomycetes	Eurotiales	Trichocomaceae	Neosartorya	Aspergillus fumigatus
OTU_48	0	0	0	0	0	0	0	0	0.24	0	0	0	0	0	0	0	0	0	0	0	0	0	0	0	0	0	0	0	0	0	0	0	0	0	0	Fungi	Ascomycota	Pezizomycotina	Pezizomycotina	Pezizomycotina	Pezizomycotina	Pezizomycotina
OTU_80	0	0	0	0	0	0	0	0	0	0	0	0	0	0	0	0	0	0	0	0	0	0	0	0.2	0	0	0	0	0	0	0	0	0	0	0	Fungi	Ascomycota	Eurotiomycetes	Eurotiales	Trichocomaceae	Eupenicillium	Penicillium raperi
OTU_212	0.2	0	0	0	0	0	0	0	0	0	0	0	0	0	0	0	0	0	0	0	0	0	0	0	0	0	0	0	0	0	0	0	0	0	0	Fungi	Basidiomycota	Agaricomycetes	Agaricales	Agaricales	Agaricales	Agaricales
OTU_216	0	0	0	0	0	0	0	0	0	0	0	0	0	0	0	0	0	0	0	0	0	0	0	0	0.2	0	0	0	0	0	0	0	0	0	0	Fungi	Ascomycota	Saccharomycetes	Saccharomycetales	Saccharomycodaceae	Hanseniaspora	Hanseniaspora guilliermondii
OTU_203	0.18	0	0	0	0	0	0	0	0	0	0	0	0	0	0	0	0	0	0	0	0	0	0	0	0	0	0	0	0	0	0	0	0	0	0	Fungi	Ascomycota	Dothideomycetes	Dothideales	Dothioraceae	Kabatiella	Kabatiella bupleuri
OTU_219	0	0	0	0	0	0	0	0	0	0	0	0	0	0	0	0	0.06	0	0	0	0	0	0	0	0	0	0	0	0	0	0	0	0	0	0	Fungi	Ascomycota	Saccharomycetes	Saccharomycetales	Saccharomycodaceae	Hanseniaspora	Hanseniaspora opuntiae

## Sheet: Mapping File
Sample Id	Source	Fruit type	Location	Fruit-larvae	Details
S1-ITS	Larvae	Hog plum	Nambour, QLD	Larvae (Hog Plum)	Larvae (Hog Plum) S1
S2-ITS	Larvae	Hog plum	Nambour, QLD	Larvae (Hog Plum)	Larvae (Hog Plum) S2
S3-ITS	Larvae	Hog plum	Nambour, QLD	Larvae (Hog Plum)	Larvae (Hog Plum) S3
S4-ITS	Larvae	Hog plum	Nambour, QLD	Larvae (Hog Plum)	Larvae (Hog Plum) S4
S5-ITS	Larvae	Hog plum	Nambour, QLD	Larvae (Hog Plum)	Larvae (Hog Plum) S5
S6-ITS	Larvae	Hog plum	Nambour, QLD	Larvae (Hog Plum)	Larvae (Hog Plum) S6
S7-ITS	Larvae	Sapodilla (whiteside)	Whiteside, QLD	Larvae (Sapodilla/Whiteside)	Larvae (Sapodilla/Whiteside) S1
S8-ITS	Larvae	Sapodilla (whiteside)	Whiteside, QLD	Larvae (Sapodilla/Whiteside)	Larvae (Sapodilla/Whiteside) S2
S9-ITS	Larvae	Sapodilla (whiteside)	Whiteside, QLD	Larvae (Sapodilla/Whiteside)	Larvae (Sapodilla/Whiteside) S3
S10-ITS	Larvae	Sapodilla (whiteside)	Whiteside, QLD	Larvae (Sapodilla/Whiteside)	Larvae (Sapodilla/Whiteside) S4
S11-ITS	Larvae	Sapodilla (whiteside)	Whiteside, QLD	Larvae (Sapodilla/Whiteside)	Larvae (Sapodilla/Whiteside) S5
S12-ITS	Larvae	Sapodilla (whiteside)	Whiteside, QLD	Larvae (Sapodilla/Whiteside)	Larvae (Sapodilla/Whiteside) S6
S13-ITS	Larvae	Sapodilla (Nambour)	Nambour, QLD	Larvae (Sapodilla/Nambour)	Larvae (Sapodilla/Nambour) S1
S14-ITS	Larvae	Sapodilla (Nambour)	Nambour, QLD	Larvae (Sapodilla/Nambour)	Larvae (Sapodilla/Nambour) S2
S15-ITS	Larvae	Sapodilla (Nambour)	Nambour, QLD	Larvae (Sapodilla/Nambour)	Larvae (Sapodilla/Nambour) S3
S16-ITS	Larvae	Sapodilla (Nambour)	Nambour, QLD	Larvae (Sapodilla/Nambour)	Larvae (Sapodilla/Nambour) S4
S17-ITS	Larvae	Sapodilla (Nambour)	Nambour, QLD	Larvae (Sapodilla/Nambour)	Larvae (Sapodilla/Nambour) S5
S18-ITS	Larvae	Sapodilla (Nambour)	Nambour, QLD	Larvae (Sapodilla/Nambour)	Larvae (Sapodilla/Nambour) S6
S19-ITS	Larvae	Pomegranate	Commealla, NSW	Larvae (Pomegranate)	Larvae (Pomegranate) S1
S20-ITS	Larvae	Pomegranate	Commealla, NSW	Larvae (Pomegranate)	Larvae (Pomegranate) S2
S23-ITS	Larvae	Pomegranate	Commealla, NSW	Larvae (Pomegranate)	Larvae (Pomegranate) S5
S24-ITS	Larvae	Pomegranate	Commealla, NSW	Larvae (Pomegranate)	Larvae (Pomegranate) S6
S25-ITS	Larvae	Green Apple	Echuca, VIC	Larvae (Green Apple)	Larvae (Green Apple) S1
S26-ITS	Larvae	Green Apple	Echuca, VIC	Larvae (Green Apple)	Larvae (Green Apple) S2
S27-ITS	Larvae	Green Apple	Echuca, VIC	Larvae (Green Apple)	Larvae (Green Apple) S3
S28-ITS	Larvae	Green Apple	Echuca, VIC	Larvae (Green Apple)	Larvae (Green Apple) S4
S29-ITS	Larvae	Green Apple	Echuca, VIC	Larvae (Green Apple)	Larvae (Green Apple) S5
S30-ITS	Larvae	Green Apple	Echuca, VIC	Larvae (Green Apple)	Larvae (Green Apple) S6
S31-ITS	Larvae	Quince	Toolamba, VIC	Larvae (Quince)	Larvae (Quince) S1
S32-ITS	Larvae	Quince	Toolamba, VIC	Larvae (Quince)	Larvae (Quince) S2
S33-ITS	Larvae	Quince	Toolamba, VIC	Larvae (Quince)	Larvae (Quince) S3
S34-ITS	Larvae	Quince	Toolamba, VIC	Larvae (Quince)	Larvae (Quince) S4
S35-ITS	Larvae	Quince	Toolamba, VIC	Larvae (Quince)	Larvae (Quince) S5
S36-ITS	Larvae	Quince	Toolamba, VIC	Larvae (Quince)	Larvae (Quince) S6
S37-ITS	Fruit	Hog plum	Nambour, QLD	Fruit (Hog Plum)	Fruit (Hog Plum) S1
S38-ITS	Fruit	Hog plum	Nambour, QLD	Fruit (Hog Plum)	Fruit (Hog Plum) S2
S39-ITS	Fruit	Hog plum	Nambour, QLD	Fruit (Hog Plum)	Fruit (Hog Plum) S3
S40-ITS	Fruit	Hog plum	Nambour, QLD	Fruit (Hog Plum)	Fruit (Hog Plum) S4
S41-ITS	Fruit	Hog plum	Nambour, QLD	Fruit (Hog Plum)	Fruit (Hog Plum) S5
S42-ITS	Fruit	Hog plum	Nambour, QLD	Fruit (Hog Plum)	Fruit (Hog Plum) S6
S43-ITS	Fruit	Sapodilla (whiteside)	Whiteside, QLD	Fruit (Sapodilla/Whiteside)	Fruit (Sapodilla/Whiteside) S1
S44-ITS	Fruit	Sapodilla (whiteside)	Whiteside, QLD	Fruit (Sapodilla/Whiteside)	Fruit (Sapodilla/Whiteside) S2
S45-ITS	Fruit	Sapodilla (whiteside)	Whiteside, QLD	Fruit (Sapodilla/Whiteside)	Fruit (Sapodilla/Whiteside) S3
S46-ITS	Fruit	Sapodilla (whiteside)	Whiteside, QLD	Fruit (Sapodilla/Whiteside)	Fruit (Sapodilla/Whiteside) S4
S47-ITS	Fruit	Sapodilla (whiteside)	Whiteside, QLD	Fruit (Sapodilla/Whiteside)	Fruit (Sapodilla/Whiteside) S5
S48-ITS	Fruit	Sapodilla (whiteside)	Whiteside, QLD	Fruit (Sapodilla/Whiteside)	Fruit (Sapodilla/Whiteside) S6
S49-ITS	Fruit	Sapodilla (Nambour)	Nambour, QLD	Fruit (Sapodilla/Nambour)	Fruit (Sapodilla/Nambour) S1
S50-ITS	Fruit	Sapodilla (Nambour)	Nambour, QLD	Fruit (Sapodilla/Nambour)	Fruit (Sapodilla/Nambour) S2
S51-ITS	Fruit	Sapodilla (Nambour)	Nambour, QLD	Fruit (Sapodilla/Nambour)	Fruit (Sapodilla/Nambour) S3
S52-ITS	Fruit	Sapodilla (Nambour)	Nambour, QLD	Fruit (Sapodilla/Nambour)	Fruit (Sapodilla/Nambour) S4
S53-ITS	Fruit	Sapodilla (Nambour)	Nambour, QLD	Fruit (Sapodilla/Nambour)	Fruit (Sapodilla/Nambour) S5
S54-ITS	Fruit	Sapodilla (Nambour)	Nambour, QLD	Fruit (Sapodilla/Nambour)	Fruit (Sapodilla/Nambour) S6
S55-ITS	Fruit	Pomegranate	Commealla, NSW	Fruit (Pomegranate)	Fruit (Pomegranate) S1
S56-ITS	Fruit	Pomegranate	Commealla, NSW	Fruit (Pomegranate)	Fruit (Pomegranate) S2
S57-ITS	Fruit	Pomegranate	Commealla, NSW	Fruit (Pomegranate)	Fruit (Pomegranate) S3
S58-ITS	Fruit	Pomegranate	Commealla, NSW	Fruit (Pomegranate)	Fruit (Pomegranate) S4
S60-ITS	Fruit	Pomegranate	Commealla, NSW	Fruit (Pomegranate)	Fruit (Pomegranate) S6
S61-ITS	Fruit	Green Apple	Echuca, VIC	Fruit (Green Apple)	Fruit (Green Apple) S1
S62-ITS	Fruit	Green Apple	Echuca, VIC	Fruit (Green Apple)	Fruit (Green Apple) S2
S63-ITS	Fruit	Green Apple	Echuca, VIC	Fruit (Green Apple)	Fruit (Green Apple) S3
S64-ITS	Fruit	Green Apple	Echuca, VIC	Fruit (Green Apple)	Fruit (Green Apple) S4
S65-ITS	Fruit	Green Apple	Echuca, VIC	Fruit (Green Apple)	Fruit (Green Apple) S5
S66-ITS	Fruit	Green Apple	Echuca, VIC	Fruit (Green Apple)	Fruit (Green Apple) S6
S67-ITS	Fruit	Quince	Toolamba, VIC	Fruit (Quince)	Fruit (Quince) S1
S68-ITS	Fruit	Quince	Toolamba, VIC	Fruit (Quince)	Fruit (Quince) S2
S69-ITS	Fruit	Quince	Toolamba, VIC	Fruit (Quince)	Fruit (Quince) S3
S70-ITS	Fruit	Quince	Toolamba, VIC	Fruit (Quince)	Fruit (Quince) S4
S71-ITS	Fruit	Quince	Toolamba, VIC	Fruit (Quince)	Fruit (Quince) S5
S72-ITS	Fruit	Quince	Toolamba, VIC	Fruit (Quince)	Fruit (Quince) S6
